# Supplementary material for: Escaping the benthos with Coral Reef Arks: effects on coral translocation and fish biomass
Source: PeerJ. 2024 Jul 25;12:e17640. doi: 10.7717/peerj.17640 (PMC11283776; doi:10.7717/peerj.17640)
Supplement: Supplemental Information 3 [file peerj-12-17640-s003.txt]

Site	Treatment	Project_stage	Plate_No	Species	Nubbin_ID	site_collect_simple	Event	Date_approx	Height	Max_horiz	X90_deg_horiz	total_branches_at_event	Date_deployed	partial_mortality.	Missing	overall_status	turf_percent	days_since_deploy	months	weeks	approx_month
Ark_1	Ark	1	2	Acropora_cervicornis	A1_2_TL_ACUnknown	Palom	0	2021-11-01	5.5	4	1	2	11/17/21	0	0	0	0	0	0	0	0
Ark_1	Ark	1	2	Porites_porites	A1_2_TR_PPUnknown	Bahia	0	2021-11-01	3.5	3.5	3	6	11/17/21	0	0	0	0	0	0	0	0
Ark_1	Ark	1	2	Acropora_cervicornis	A1_2_M_AC000	Palom	0	2021-11-01	6.5	4	1.5	2	11/17/21	0	0	0	0	0	0	0	0
Ark_1	Ark	1	2	Siderastrea_radians	A1_2_BL_SRUnknown	Bahia	0	2021-11-01	2	5	2	NA	11/17/21	0	0	0	0	0	0	0	0
Ark_1	Ark	1	2	Acropora_cervicornis	A1_2_BR_AC675	Palom	0	2021-11-01	6	1	1	1	11/17/21	0	0	0	0	0	0	0	0
Ark_1	Ark	1	36	Acropora_cervicornis	A1_36_TL_AC061	Palom	0	2021-11-01	7	5.5	1.5	4	11/17/21	0	0	0	0	0	0	0	0
Ark_1	Ark	1	36	Porites_porites	A1_36_TR_PPUnknown	Bahia	0	2021-11-01	60	5.5	3	5	11/17/21	0	0	0	0	0	0	0	0
Ark_1	Ark	1	36	Acropora_cervicornis	A1_36_M_AC000	Palom	0	2021-11-01	8	10	1	2	11/17/21	0	0	0	0	0	0	0	0
Ark_1	Ark	1	36	Siderastrea_radians	A1_36_BL_SRUnknown	Bahia	0	2021-11-01	3	5	4	NA	11/17/21	0	0	0	0	0	0	0	0
Ark_1	Ark	1	36	Acropora_cervicornis	A1_36_BR_AC675	Palom	0	2021-11-01	6.5	1	1	1	11/17/21	0	0	0	0	0	0	0	0
Ark_1	Ark	1	52	Acropora_cervicornis	A1_52_TL_AC000	Palom	0	2021-11-01	7.5	1	1	1	11/17/21	0	0	0	0	0	0	0	0
Ark_1	Ark	1	52	Siderastrea_radians	A1_52_M_SRUnknown	Bahia	0	2021-11-01	1.5	4.5	2.5	NA	11/17/21	0	0	0	0	0	0	0	0
Ark_1	Ark	1	52	Siderastrea_radians	A1_52_BL_SRUnknown	Bahia	0	2021-11-01	1.5	4	2	NA	11/17/21	0	0	0	0	0	0	0	0
Ark_1	Ark	1	52	Porites_porites	A1_52_BR_PPUnknown	Bahia	0	2021-11-01	3.5	4.5	3.5	5	11/17/21	0	0	0	0	0	0	0	0
Ark_1	Ark	1	9	Acropora_cervicornis	A1_9_TL_AC049	Palom	0	2021-11-01	8	9	2	3	11/17/21	0	0	0	0	0	0	0	0
Ark_1	Ark	1	9	Porites_porites	A1_9_TR_PP030	Palom	0	2021-11-01	5.5	4.5	2.5	2	11/17/21	0	0	0	0	0	0	0	0
Ark_1	Ark	1	9	Siderastrea_radians	A1_9_M_SRUnknown	Bahia	0	2021-11-01	2	3	3	NA	11/17/21	0	0	0	0	0	0	0	0
Ark_1	Ark	1	9	Siderastrea_radians	A1_9_BL_SRUnknown	Bahia	0	2021-11-01	1.5	3	3	NA	11/17/21	0	0	0	0	0	0	0	0
Ark_1	Ark	1	9	Acropora_cervicornis	A1_9_BR_AC671	Palom	0	2021-11-01	7	1.5	1.5	1	11/17/21	0	0	0	0	0	0	0	0
Ark_1	Ark	1	12	Siderastrea_radians	A1_12_TL_SRUnknown	Bahia	0	2021-11-01	2	5.5	4	NA	11/17/21	0	0	0	0	0	0	0	0
Ark_1	Ark	1	12	Porites_porites	A1_12_TR_PP078	Palom	0	2021-11-01	3	3	2	2	11/17/21	0	0	0	0	0	0	0	0
Ark_1	Ark	1	12	Acropora_cervicornis	A1_12_M_ACUnknown	Palom	0	2021-11-01	7	1.5	1	1	11/17/21	0	0	0	0	0	0	0	0
Ark_1	Ark	1	12	Porites_porites	A1_12_BL_PPUnknown	Bahia	0	2021-11-01	4	6	2.5	6	11/17/21	0	0	0	0	0	0	0	0
Ark_1	Ark	1	12	Acropora_cervicornis	A1_12_BR_ACUnknown	Palom	0	2021-11-01	6.5	1	1	1	11/17/21	0	0	0	0	0	0	0	0
Ark_1	Ark	1	30	Acropora_cervicornis	A1_30_TL_AC675	Palom	0	2021-11-01	7.5	1	1	1	11/17/21	0	0	0	0	0	0	0	0
Ark_1	Ark	1	30	Porites_porites	A1_30_TR_PPUnknown	Bahia	0	2021-11-01	3.5	5	2	5	11/17/21	0	0	0	0	0	0	0	0
Ark_1	Ark	1	30	Acropora_cervicornis	A1_30_M_AC049	Palom	0	2021-11-01	5.5	2.5	1	2	11/17/21	0	0	0	0	0	0	0	0
Ark_1	Ark	1	30	Siderastrea_radians	A1_30_BL_SRUnknown	Bahia	0	2021-11-01	2.5	4	3	NA	11/17/21	0	0	0	0	0	0	0	0
Ark_1	Ark	1	30	Porites_porites	A1_30_BR_PPUnknown	Bahia	0	2021-11-01	4	4	3	5	11/17/21	0	0	0	0	0	0	0	0
Ark_1	Ark	1	50	Acropora_cervicornis	A1_50_TL_AC675	Palom	0	2021-11-01	6.5	1	1	1	11/17/21	0	0	0	0	0	0	0	0
Ark_1	Ark	1	50	Porites_porites	A1_50_TR_PP078	Palom	0	2021-11-01	2.5	3	1.5	2	11/17/21	0	0	0	0	0	0	0	0
Ark_1	Ark	1	50	Acropora_cervicornis	A1_50_M_AC675	Palom	0	2021-11-01	6.5	1	1	1	11/17/21	0	0	0	0	0	0	0	0
Ark_1	Ark	1	50	Siderastrea_radians	A1_50_BL_SRUnknown	Bahia	0	2021-11-01	4.5	4.5	3	NA	11/17/21	0	0	0	0	0	0	0	0
Ark_1	Ark	1	50	Acropora_cervicornis	A1_50_BR_AC671	Palom	0	2021-11-01	6.5	1.5	1.5	1	11/17/21	0	0	0	0	0	0	0	0
Ark_1	Ark	1	5	Acropora_cervicornis	A1_5_TL_ACUnknown	Palom	0	2021-11-01	8	5	1.5	3	11/17/21	0	0	0	0	0	0	0	0
Ark_1	Ark	1	5	Porites_porites	A1_5_TR_PPUnknown	Bahia	0	2021-11-01	5	5.5	3	6	11/17/21	0	0	0	0	0	0	0	0
Ark_1	Ark	1	5	Porites_porites	A1_5_M_PPUnknown	Bahia	0	2021-11-01	2.5	5	3	6	11/17/21	0	0	0	0	0	0	0	0
Ark_1	Ark	1	5	Siderastrea_radians	A1_5_BL_SRUnknown	Bahia	0	2021-11-01	2	4	4	NA	11/17/21	0	0	0	0	0	0	0	0
Ark_1	Ark	1	5	Acropora_cervicornis	A1_5_BR_AC116	Palom	0	2021-11-01	3	1	1	1	11/17/21	0	0	0	0	0	0	0	0
Ark_1	Ark	1	22	Acropora_cervicornis	A1_22_TL_ACUnknown	Palom	0	2021-11-01	4	1	1	1	11/17/21	0	0	0	0	0	0	0	0
Ark_1	Ark	1	22	Porites_porites	A1_22_TR_PPUnknown	Bahia	0	2021-11-01	4	3.5	3	6	11/17/21	0	0	0	0	0	0	0	0
Ark_1	Ark	1	22	Acropora_cervicornis	A1_22_M_ACUnknown	Palom	0	2021-11-01	7	1	1	1	11/17/21	0	0	0	0	0	0	0	0
Ark_1	Ark	1	22	Siderastrea_radians	A1_22_BL_SRUnknown	Bahia	0	2021-11-01	2	4	3	NA	11/17/21	0	0	0	0	0	0	0	0
Ark_1	Ark	1	59	Acropora_cervicornis	A1_59_TL_ACUnknown	Palom	0	2021-11-01	7	7	2	2	11/17/21	0	0	0	0	0	0	0	0
Ark_1	Ark	1	59	Porites_porites	A1_59_TR_PPUnknown	Bahia	0	2021-11-01	3	3.5	1	4	11/17/21	0	0	0	0	0	0	0	0
Ark_1	Ark	1	59	Acropora_cervicornis	A1_59_M_ACUnknown	Palom	0	2021-11-01	6	8	2	2	11/17/21	0	0	0	0	0	0	0	0
Ark_1	Ark	1	59	Siderastrea_radians	A1_59_BL_SRUnknown	Bahia	0	2021-11-01	3	3.5	3	NA	11/17/21	0	0	0	0	0	0	0	0
Ark_1	Ark	1	2	Acropora_cervicornis	A1_2_TL_ACUnknown	Palom	1	2022-02-01	8.5	10	5	10	11/17/21	0	0	0	50	101	3	14	3
Ark_1	Ark	1	2	Porites_porites	A1_2_TR_PPUnknown	Bahia	1	2022-02-01	5.5	5.5	4	9	11/17/21	0	0	0	50	101	3	14	3
Ark_1	Ark	1	2	Acropora_cervicornis	A1_2_M_AC000	Palom	1	2022-02-01	9	7	5.5	10	11/17/21	0	0	0	50	101	3	14	3
Ark_1	Ark	1	2	Siderastrea_radians	A1_2_BL_SRUnknown	Bahia	1	2022-02-01	2.5	5	2.5	NA	11/17/21	10	0	0	50	101	3	14	3
Ark_1	Ark	1	2	Acropora_cervicornis	A1_2_BR_AC675	Palom	1	2022-02-01	11	4.5	4.5	8	11/17/21	0	0	0	50	101	3	14	3
Ark_1	Ark	1	36	Acropora_cervicornis	A1_36_TL_AC061	Palom	1	2022-02-01	10.5	8	6	6	11/17/21	0	0	0	20	101	3	14	3
Ark_1	Ark	1	36	Porites_porites	A1_36_TR_PPUnknown	Bahia	1	2022-02-01	6.5	7	4.5	6	11/17/21	0	0	0	20	101	3	14	3
Ark_1	Ark	1	36	Acropora_cervicornis	A1_36_M_AC000	Palom	1	2022-02-01	12	10	2	5	11/17/21	0	0	0	20	101	3	14	3
Ark_1	Ark	1	36	Siderastrea_radians	A1_36_BL_SRUnknown	Bahia	1	2022-02-01	3	5	4	NA	11/17/21	5	0	0	20	101	3	14	3
Ark_1	Ark	1	36	Acropora_cervicornis	A1_36_BR_AC675	Palom	1	2022-02-01	7.5	5	4	7	11/17/21	0	0	0	20	101	3	14	3
Ark_1	Ark	1	52	Acropora_cervicornis	A1_52_TL_AC000	Palom	1	2022-02-01	NA	NA	NA	0	11/17/21	NA	1	2	25	101	3	14	3
Ark_1	Ark	1	52	Siderastrea_radians	A1_52_M_SRUnknown	Bahia	1	2022-02-01	1.5	4.5	2.5	NA	11/17/21	0	0	0	25	101	3	14	3
Ark_1	Ark	1	52	Siderastrea_radians	A1_52_BL_SRUnknown	Bahia	1	2022-02-01	1.5	4.5	2.5	NA	11/17/21	0	0	0	25	101	3	14	3
Ark_1	Ark	1	52	Porites_porites	A1_52_BR_PPUnknown	Bahia	1	2022-02-01	5	5.5	5	9	11/17/21	0	0	0	25	101	3	14	3
Ark_1	Ark	1	9	Acropora_cervicornis	A1_9_TL_AC049	Palom	1	2022-02-01	11.5	16.5	6.5	9	11/17/21	0	0	0	20	101	3	14	3
Ark_1	Ark	1	9	Porites_porites	A1_9_TR_PP030	Palom	1	2022-02-01	6	7	2.5	3	11/17/21	0	0	0	20	101	3	14	3
Ark_1	Ark	1	9	Siderastrea_radians	A1_9_M_SRUnknown	Bahia	1	2022-02-01	2	3	3	NA	11/17/21	0	0	0	20	101	3	14	3
Ark_1	Ark	1	9	Siderastrea_radians	A1_9_BL_SRUnknown	Bahia	1	2022-02-01	1.5	3.5	3	NA	11/17/21	0	0	0	20	101	3	14	3
Ark_1	Ark	1	9	Acropora_cervicornis	A1_9_BR_AC671	Palom	1	2022-02-01	NA	NA	NA	0	11/17/21	NA	0	1	20	101	3	14	3
Ark_1	Ark	1	12	Siderastrea_radians	A1_12_TL_SRUnknown	Bahia	1	2022-02-01	2.5	5.5	4	NA	11/17/21	0	0	0	10	101	3	14	3
Ark_1	Ark	1	12	Porites_porites	A1_12_TR_PP078	Palom	1	2022-02-01	3	3	2	2	11/17/21	0	0	0	10	101	3	14	3
Ark_1	Ark	1	12	Acropora_cervicornis	A1_12_M_ACUnknown	Palom	1	2022-02-01	8.5	2	1.5	2	11/17/21	0	0	0	10	101	3	14	3
Ark_1	Ark	1	12	Porites_porites	A1_12_BL_PPUnknown	Bahia	1	2022-02-01	6.5	8	4.5	8	11/17/21	0	0	0	10	101	3	14	3
Ark_1	Ark	1	12	Acropora_cervicornis	A1_12_BR_ACUnknown	Palom	1	2022-02-01	NA	NA	NA	NA	11/17/21	NA	1	2	10	101	3	14	3
Ark_1	Ark	1	30	Acropora_cervicornis	A1_30_TL_AC675	Palom	1	2022-02-01	11.5	6	4	8	11/17/21	0	0	0	30	101	3	14	3
Ark_1	Ark	1	30	Porites_porites	A1_30_TR_PPUnknown	Bahia	1	2022-02-01	6.5	7	3.5	10	11/17/21	0	0	0	30	101	3	14	3
Ark_1	Ark	1	30	Acropora_cervicornis	A1_30_M_AC049	Palom	1	2022-02-01	10	9	4	5	11/17/21	0	0	0	30	101	3	14	3
Ark_1	Ark	1	30	Siderastrea_radians	A1_30_BL_SRUnknown	Bahia	1	2022-02-01	2.5	4	3	NA	11/17/21	30	0	0	30	101	3	14	3
Ark_1	Ark	1	30	Porites_porites	A1_30_BR_PPUnknown	Bahia	1	2022-02-01	6.5	4.5	4.5	13	11/17/21	0	0	0	30	101	3	14	3
Ark_1	Ark	1	50	Acropora_cervicornis	A1_50_TL_AC675	Palom	1	2022-02-01	11	5	4.5	5	11/17/21	0	0	0	60	101	3	14	3
Ark_1	Ark	1	50	Porites_porites	A1_50_TR_PP078	Palom	1	2022-02-01	5	3	2	2	11/17/21	0	0	0	60	101	3	14	3
Ark_1	Ark	1	50	Acropora_cervicornis	A1_50_M_AC675	Palom	1	2022-02-01	11.5	5	4.5	7	11/17/21	0	0	0	60	101	3	14	3
Ark_1	Ark	1	50	Siderastrea_radians	A1_50_BL_SRUnknown	Bahia	1	2022-02-01	4.5	4.5	3	NA	11/17/21	0	0	0	60	101	3	14	3
Ark_1	Ark	1	50	Acropora_cervicornis	A1_50_BR_AC671	Palom	1	2022-02-01	NA	NA	NA	NA	11/17/21	NA	0	1	60	101	3	14	3
Ark_1	Ark	1	5	Acropora_cervicornis	A1_5_TL_ACUnknown	Palom	1	2022-02-01	12	11	4.5	7	11/17/21	0	0	0	5	101	3	14	3
Ark_1	Ark	1	5	Porites_porites	A1_5_TR_PPUnknown	Bahia	1	2022-02-01	6.5	7.5	5	12	11/17/21	0	0	0	5	101	3	14	3
Ark_1	Ark	1	5	Porites_porites	A1_5_M_PPUnknown	Bahia	1	2022-02-01	5	6	3	11	11/17/21	0	0	0	5	101	3	14	3
Ark_1	Ark	1	5	Siderastrea_radians	A1_5_BL_SRUnknown	Bahia	1	2022-02-01	2	4	4	NA	11/17/21	0	0	0	5	101	3	14	3
Ark_1	Ark	1	5	Acropora_cervicornis	A1_5_BR_AC116	Palom	1	2022-02-01	5.5	1	1	1	11/17/21	0	0	0	5	101	3	14	3
Ark_1	Ark	1	22	Acropora_cervicornis	A1_22_TL_ACUnknown	Palom	1	2022-02-01	1.5	1.5	1.5	1	11/17/21	0	0	0	25	101	3	14	3
Ark_1	Ark	1	22	Porites_porites	A1_22_TR_PPUnknown	Bahia	1	2022-02-01	6	6.5	5.5	14	11/17/21	0	0	0	25	101	3	14	3
Ark_1	Ark	1	22	Acropora_cervicornis	A1_22_M_ACUnknown	Palom	1	2022-02-01	NA	NA	NA	NA	11/17/21	NA	0	1	25	101	3	14	3
Ark_1	Ark	1	22	Siderastrea_radians	A1_22_BL_SRUnknown	Bahia	1	2022-02-01	2	4	3	NA	11/17/21	15	0	0	25	101	3	14	3
Ark_1	Ark	1	59	Acropora_cervicornis	A1_59_TL_ACUnknown	Palom	1	2022-02-01	NA	NA	NA	NA	11/17/21	NA	0	1	30	101	3	14	3
Ark_1	Ark	1	59	Porites_porites	A1_59_TR_PPUnknown	Bahia	1	2022-02-01	6	5.5	2	6	11/17/21	0	0	0	30	101	3	14	3
Ark_1	Ark	1	59	Acropora_cervicornis	A1_59_M_ACUnknown	Palom	1	2022-02-01	10.5	13.5	7	13	11/17/21	0	0	0	30	101	3	14	3
Ark_1	Ark	1	59	Siderastrea_radians	A1_59_BL_SRUnknown	Bahia	1	2022-02-01	3.5	4	3.5	NA	11/17/21	0	0	0	30	101	3	14	3
Ark_1	Ark	1	2	Acropora_cervicornis	A1_2_TL_ACUnknown	Palom	2	2022-05-01	9.5	10	5	11	11/17/21	0	0	0	30	168	6	24	6
Ark_1	Ark	1	2	Porites_porites	A1_2_TR_PPUnknown	Bahia	2	2022-05-01	6.5	7	5	11	11/17/21	0	0	0	30	168	6	24	6
Ark_1	Ark	1	2	Acropora_cervicornis	A1_2_M_AC000	Palom	2	2022-05-01	10	8.5	5.5	10	11/17/21	0	0	0	30	168	6	24	6
Ark_1	Ark	1	2	Siderastrea_radians	A1_2_BL_SRUnknown	Bahia	2	2022-05-01	2.5	5	2.5	NA	11/17/21	0	0	0	30	168	6	24	6
Ark_1	Ark	1	2	Acropora_cervicornis	A1_2_BR_AC675	Palom	2	2022-05-01	12	9	5	10	11/17/21	0	0	0	30	168	6	24	6
Ark_1	Ark	1	36	Acropora_cervicornis	A1_36_TL_AC061	Palom	2	2022-05-01	8	11	4	3	11/17/21	0	0	0	80	168	6	24	6
Ark_1	Ark	1	36	Porites_porites	A1_36_TR_PPUnknown	Bahia	2	2022-05-01	6.5	8.5	5	7	11/17/21	0	0	0	80	168	6	24	6
Ark_1	Ark	1	36	Acropora_cervicornis	A1_36_M_AC000	Palom	2	2022-05-01	8	9.5	3	5	11/17/21	0	0	0	80	168	6	24	6
Ark_1	Ark	1	36	Siderastrea_radians	A1_36_BL_SRUnknown	Bahia	2	2022-05-01	3	5	4	NA	11/17/21	0	0	0	80	168	6	24	6
Ark_1	Ark	1	36	Acropora_cervicornis	A1_36_BR_AC675	Palom	2	2022-05-01	10	8.5	6.5	10	11/17/21	0	0	0	80	168	6	24	6
Ark_1	Ark	1	52	Acropora_cervicornis	A1_52_TL_AC000	Palom	2	2022-05-01	NA	NA	NA	NA	11/17/21	NA	1	2	60	168	6	24	6
Ark_1	Ark	1	52	Siderastrea_radians	A1_52_M_SRUnknown	Bahia	2	2022-05-01	1.5	4.5	2.5	NA	11/17/21	10	0	0	60	168	6	24	6
Ark_1	Ark	1	52	Siderastrea_radians	A1_52_BL_SRUnknown	Bahia	2	2022-05-01	1.5	4.5	2.5	NA	11/17/21	20	0	0	60	168	6	24	6
Ark_1	Ark	1	52	Porites_porites	A1_52_BR_PPUnknown	Bahia	2	2022-05-01	6	7	5	12	11/17/21	0	0	0	60	168	6	24	6
Ark_1	Ark	1	9	Acropora_cervicornis	A1_9_TL_AC049	Palom	2	2022-05-01	11.5	17	8	13	11/17/21	0	0	0	25	168	6	24	6
Ark_1	Ark	1	9	Porites_porites	A1_9_TR_PP030	Palom	2	2022-05-01	6.5	7.5	3	3	11/17/21	0	0	0	25	168	6	24	6
Ark_1	Ark	1	9	Siderastrea_radians	A1_9_M_SRUnknown	Bahia	2	2022-05-01	2	3	3	NA	11/17/21	0	0	0	25	168	6	24	6
Ark_1	Ark	1	9	Siderastrea_radians	A1_9_BL_SRUnknown	Bahia	2	2022-05-01	1.5	3.5	3	NA	11/17/21	0	0	0	25	168	6	24	6
Ark_1	Ark	1	9	Acropora_cervicornis	A1_9_BR_AC671	Palom	2	2022-05-01	NA	NA	NA	NA	11/17/21	NA	0	1	25	168	6	24	6
Ark_1	Ark	1	12	Siderastrea_radians	A1_12_TL_SRUnknown	Bahia	2	2022-05-01	2.5	5.5	4	NA	11/17/21	0	0	0	25	168	6	24	6
Ark_1	Ark	1	12	Porites_porites	A1_12_TR_PP078	Palom	2	2022-05-01	3	3	2	1	11/17/21	80	0	0	25	168	6	24	6
Ark_1	Ark	1	12	Acropora_cervicornis	A1_12_M_ACUnknown	Palom	2	2022-05-01	NA	NA	NA	NA	11/17/21	NA	0	1	25	168	6	24	6
Ark_1	Ark	1	12	Porites_porites	A1_12_BL_PPUnknown	Bahia	2	2022-05-01	6.5	8.5	6	14	11/17/21	10	0	0	25	168	6	24	6
Ark_1	Ark	1	12	Acropora_cervicornis	A1_12_BR_ACUnknown	Palom	2	2022-05-01	NA	NA	NA	NA	11/17/21	NA	1	2	25	168	6	24	6
Ark_1	Ark	1	30	Acropora_cervicornis	A1_30_TL_AC675	Palom	2	2022-05-01	11.5	9	5.5	10	11/17/21	0	0	0	15	168	6	24	6
Ark_1	Ark	1	30	Porites_porites	A1_30_TR_PPUnknown	Bahia	2	2022-05-01	6.5	7.5	5.5	11	11/17/21	0	0	0	15	168	6	24	6
Ark_1	Ark	1	30	Acropora_cervicornis	A1_30_M_AC049	Palom	2	2022-05-01	10	9.5	6.5	5	11/17/21	0	0	0	15	168	6	24	6
Ark_1	Ark	1	30	Siderastrea_radians	A1_30_BL_SRUnknown	Bahia	2	2022-05-01	2.5	4	3	NA	11/17/21	0	0	0	15	168	6	24	6
Ark_1	Ark	1	30	Porites_porites	A1_30_BR_PPUnknown	Bahia	2	2022-05-01	6.5	6.5	5.5	13	11/17/21	0	0	0	15	168	6	24	6
Ark_1	Ark	1	50	Acropora_cervicornis	A1_50_TL_AC675	Palom	2	2022-05-01	11	5.5	4	6	11/17/21	0	0	0	75	168	6	24	6
Ark_1	Ark	1	50	Porites_porites	A1_50_TR_PP078	Palom	2	2022-05-01	5	4	2	3	11/17/21	10	0	0	75	168	6	24	6
Ark_1	Ark	1	50	Acropora_cervicornis	A1_50_M_AC675	Palom	2	2022-05-01	11.5	8	6	9	11/17/21	0	0	0	75	168	6	24	6
Ark_1	Ark	1	50	Siderastrea_radians	A1_50_BL_SRUnknown	Bahia	2	2022-05-01	4.5	4.5	3	NA	11/17/21	0	0	0	75	168	6	24	6
Ark_1	Ark	1	50	Acropora_cervicornis	A1_50_BR_AC671	Palom	2	2022-05-01	NA	NA	NA	NA	11/17/21	NA	0	1	75	168	6	24	6
Ark_1	Ark	1	5	Acropora_cervicornis	A1_5_TL_ACUnknown	Palom	2	2022-05-01	12	8.5	4.5	6	11/17/21	0	0	0	5	168	6	24	6
Ark_1	Ark	1	5	Porites_porites	A1_5_TR_PPUnknown	Bahia	2	2022-05-01	7	8	5.5	17	11/17/21	0	0	0	5	168	6	24	6
Ark_1	Ark	1	5	Porites_porites	A1_5_M_PPUnknown	Bahia	2	2022-05-01	5.5	7.5	4	18	11/17/21	5	0	0	5	168	6	24	6
Ark_1	Ark	1	5	Siderastrea_radians	A1_5_BL_SRUnknown	Bahia	2	2022-05-01	2	4	4	NA	11/17/21	0	0	0	5	168	6	24	6
Ark_1	Ark	1	5	Acropora_cervicornis	A1_5_BR_AC116	Palom	2	2022-05-01	5.5	1.5	1.5	2	11/17/21	0	0	0	5	168	6	24	6
Ark_1	Ark	1	22	Acropora_cervicornis	A1_22_TL_ACUnknown	Palom	2	2022-05-01	1.5	2	2	1	11/17/21	0	0	0	50	168	6	24	6
Ark_1	Ark	1	22	Porites_porites	A1_22_TR_PPUnknown	Bahia	2	2022-05-01	6.5	7.5	7	15	11/17/21	0	0	0	50	168	6	24	6
Ark_1	Ark	1	22	Acropora_cervicornis	A1_22_M_ACUnknown	Palom	2	2022-05-01	0.5	0.5	0.5	1	11/17/21	0	0	0	50	168	6	24	6
Ark_1	Ark	1	22	Siderastrea_radians	A1_22_BL_SRUnknown	Bahia	2	2022-05-01	2	4	3	NA	11/17/21	10	0	0	50	168	6	24	6
Ark_1	Ark	1	59	Acropora_cervicornis	A1_59_TL_ACUnknown	Palom	2	2022-05-01	NA	NA	NA	NA	11/17/21	NA	0	1	50	168	6	24	6
Ark_1	Ark	1	59	Porites_porites	A1_59_TR_PPUnknown	Bahia	2	2022-05-01	6	7	3	8	11/17/21	0	0	0	50	168	6	24	6
Ark_1	Ark	1	59	Acropora_cervicornis	A1_59_M_ACUnknown	Palom	2	2022-05-01	10.5	13.5	9	14	11/17/21	0	0	0	50	168	6	24	6
Ark_1	Ark	1	59	Siderastrea_radians	A1_59_BL_SRUnknown	Bahia	2	2022-05-01	3.5	4	3.5	NA	11/17/21	0	0	0	50	168	6	24	6
Ark_1	Ark	1	2	Acropora_cervicornis	A1_2_TL_ACUnknown	Palom	3	2022-08-01	11.5	14.5	11.5	24	11/17/21	0	0	0	5	284	9	41	9
Ark_1	Ark	1	2	Porites_porites	A1_2_TR_PPUnknown	Bahia	3	2022-08-01	6.5	10	8	12	11/17/21	0	0	0	5	284	9	41	9
Ark_1	Ark	1	2	Acropora_cervicornis	A1_2_M_AC000	Palom	3	2022-08-01	16	15.5	15	13	11/17/21	0	0	0	5	284	9	41	9
Ark_1	Ark	1	2	Siderastrea_radians	A1_2_BL_SRUnknown	Bahia	3	2022-08-01	2.5	5	2.5	NA	11/17/21	0	0	0	5	284	9	41	9
Ark_1	Ark	1	2	Acropora_cervicornis	A1_2_BR_AC675	Palom	3	2022-08-01	13	14	13	16	11/17/21	0	0	0	5	284	9	41	9
Ark_1	Ark	1	36	Acropora_cervicornis	A1_36_TL_AC061	Palom	3	2022-08-01	10	17	7	12	11/17/21	0	0	0	5	284	9	41	9
Ark_1	Ark	1	36	Porites_porites	A1_36_TR_PPUnknown	Bahia	3	2022-08-01	6.5	11	7	7	11/17/21	50	0	0	5	284	9	41	9
Ark_1	Ark	1	36	Acropora_cervicornis	A1_36_M_AC000	Palom	3	2022-08-01	13	17	15	12	11/17/21	0	0	0	5	284	9	41	9
Ark_1	Ark	1	36	Siderastrea_radians	A1_36_BL_SRUnknown	Bahia	3	2022-08-01	3	5.5	4.5	NA	11/17/21	30	0	0	5	284	9	41	9
Ark_1	Ark	1	36	Acropora_cervicornis	A1_36_BR_AC675	Palom	3	2022-08-01	16	18	17	20	11/17/21	0	0	0	5	284	9	41	9
Ark_1	Ark	1	52	Acropora_cervicornis	A1_52_TL_AC000	Palom	3	2022-08-01	NA	NA	NA	NA	11/17/21	NA	1	2	20	284	9	41	9
Ark_1	Ark	1	52	Siderastrea_radians	A1_52_M_SRUnknown	Bahia	3	2022-08-01	1.5	4.5	3	NA	11/17/21	70	0	0	20	284	9	41	9
Ark_1	Ark	1	52	Siderastrea_radians	A1_52_BL_SRUnknown	Bahia	3	2022-08-01	1.5	4.5	2.5	NA	11/17/21	60	0	0	20	284	9	41	9
Ark_1	Ark	1	52	Porites_porites	A1_52_BR_PPUnknown	Bahia	3	2022-08-01	NA	NA	NA	NA	11/17/21	NA	1	2	20	284	9	41	9
Ark_1	Ark	1	9	Acropora_cervicornis	A1_9_TL_AC049	Palom	3	2022-08-01	16	22	14	23	11/17/21	0	0	0	10	284	9	41	9
Ark_1	Ark	1	9	Porites_porites	A1_9_TR_PP030	Palom	3	2022-08-01	7	10	5	3	11/17/21	0	0	0	10	284	9	41	9
Ark_1	Ark	1	9	Siderastrea_radians	A1_9_M_SRUnknown	Bahia	3	2022-08-01	2	3	3	NA	11/17/21	80	0	0	10	284	9	41	9
Ark_1	Ark	1	9	Siderastrea_radians	A1_9_BL_SRUnknown	Bahia	3	2022-08-01	1.5	3.5	3	NA	11/17/21	50	0	0	10	284	9	41	9
Ark_1	Ark	1	9	Acropora_cervicornis	A1_9_BR_AC671	Palom	3	2022-08-01	NA	NA	NA	NA	11/17/21	NA	0	1	10	284	9	41	9
Ark_1	Ark	1	12	Siderastrea_radians	A1_12_TL_SRUnknown	Bahia	3	2022-08-01	2.5	6	4	NA	11/17/21	30	0	0	25	284	9	41	9
Ark_1	Ark	1	12	Porites_porites	A1_12_TR_PP078	Palom	3	2022-08-01	3	2.5	2	1	11/17/21	50	0	0	25	284	9	41	9
Ark_1	Ark	1	12	Acropora_cervicornis	A1_12_M_ACUnknown	Palom	3	2022-08-01	NA	NA	NA	NA	11/17/21	NA	0	1	25	284	9	41	9
Ark_1	Ark	1	12	Porites_porites	A1_12_BL_PPUnknown	Bahia	3	2022-08-01	10	12	8	15	11/17/21	80	0	0	25	284	9	41	9
Ark_1	Ark	1	12	Acropora_cervicornis	A1_12_BR_ACUnknown	Palom	3	2022-08-01	NA	NA	NA	NA	11/17/21	NA	1	2	25	284	9	41	9
Ark_1	Ark	1	30	Acropora_cervicornis	A1_30_TL_AC675	Palom	3	2022-08-01	NA	NA	NA	NA	11/17/21	NA	1	2	40	282	9	40	9
Ark_1	Ark	1	30	Porites_porites	A1_30_TR_PPUnknown	Bahia	3	2022-08-01	NA	NA	NA	NA	11/17/21	NA	1	2	40	282	9	40	9
Ark_1	Ark	1	30	Acropora_cervicornis	A1_30_M_AC049	Palom	3	2022-08-01	NA	NA	NA	NA	11/17/21	NA	1	2	40	282	9	40	9
Ark_1	Ark	1	30	Siderastrea_radians	A1_30_BL_SRUnknown	Bahia	3	2022-08-01	2.5	4.5	3	NA	11/17/21	40	0	0	40	282	9	40	9
Ark_1	Ark	1	30	Porites_porites	A1_30_BR_PPUnknown	Bahia	3	2022-08-01	6.5	6.5	5.5	13	11/17/21	90	0	0	40	282	9	40	9
Ark_1	Ark	1	50	Acropora_cervicornis	A1_50_TL_AC675	Palom	3	2022-08-01	15	16	10	10	11/17/21	0	0	0	15	282	9	40	9
Ark_1	Ark	1	50	Porites_porites	A1_50_TR_PP078	Palom	3	2022-08-01	6	5	3	2	11/17/21	60	0	0	15	282	9	40	9
Ark_1	Ark	1	50	Acropora_cervicornis	A1_50_M_AC675	Palom	3	2022-08-01	18	19	10	20	11/17/21	0	0	0	15	282	9	40	9
Ark_1	Ark	1	50	Siderastrea_radians	A1_50_BL_SRUnknown	Bahia	3	2022-08-01	4.5	5	3	NA	11/17/21	40	0	0	15	282	9	40	9
Ark_1	Ark	1	50	Acropora_cervicornis	A1_50_BR_AC671	Palom	3	2022-08-01	NA	NA	NA	NA	11/17/21	NA	0	1	15	282	9	40	9
Ark_1	Ark	1	5	Acropora_cervicornis	A1_5_TL_ACUnknown	Palom	3	2022-08-01	14	13.5	12	18	11/17/21	0	0	0	2	282	9	40	9
Ark_1	Ark	1	5	Porites_porites	A1_5_TR_PPUnknown	Bahia	3	2022-08-01	10	13	11	24	11/17/21	0	0	0	2	282	9	40	9
Ark_1	Ark	1	5	Porites_porites	A1_5_M_PPUnknown	Bahia	3	2022-08-01	7	8	6	12	11/17/21	10	0	0	2	282	9	40	9
Ark_1	Ark	1	5	Siderastrea_radians	A1_5_BL_SRUnknown	Bahia	3	2022-08-01	2	4	4.5	NA	11/17/21	20	0	0	2	282	9	40	9
Ark_1	Ark	1	5	Acropora_cervicornis	A1_5_BR_AC116	Palom	3	2022-08-01	7	4	2	2	11/17/21	0	0	0	2	282	9	40	9
Ark_1	Ark	1	22	Acropora_cervicornis	A1_22_TL_ACUnknown	Palom	3	2022-08-01	3	3.5	3	1	11/17/21	0	0	0	25	282	9	40	9
Ark_1	Ark	1	22	Porites_porites	A1_22_TR_PPUnknown	Bahia	3	2022-08-01	7	8	5	7	11/17/21	50	0	0	25	282	9	40	9
Ark_1	Ark	1	22	Acropora_cervicornis	A1_22_M_ACUnknown	Palom	3	2022-08-01	NA	NA	NA	NA	11/17/21	NA	0	1	25	282	9	40	9
Ark_1	Ark	1	22	Siderastrea_radians	A1_22_BL_SRUnknown	Bahia	3	2022-08-01	NA	NA	NA	NA	11/17/21	NA	0	1	25	282	9	40	9
Ark_1	Ark	1	59	Acropora_cervicornis	A1_59_TL_ACUnknown	Palom	3	2022-08-01	NA	NA	NA	NA	11/17/21	NA	0	1	10	282	9	40	9
Ark_1	Ark	1	59	Porites_porites	A1_59_TR_PPUnknown	Bahia	3	2022-08-01	7	12	7	12	11/17/21	20	0	0	10	282	9	40	9
Ark_1	Ark	1	59	Acropora_cervicornis	A1_59_M_ACUnknown	Palom	3	2022-08-01	13	24	14	20	11/17/21	10	0	0	10	282	9	40	9
Ark_1	Ark	1	59	Siderastrea_radians	A1_59_BL_SRUnknown	Bahia	3	2022-08-01	3.5	4	3.5	NA	11/17/21	50	0	0	10	282	9	40	9
Ark_1	Ark	1	2	Acropora_cervicornis	A1_2_TL_ACUnknown	Palom	4	2022-12-01	12	16	16	24	11/17/21	5	0	0	15	390	13	56	12
Ark_1	Ark	1	2	Porites_porites	A1_2_TR_PPUnknown	Bahia	4	2022-12-01	7.5	10.5	10	36	11/17/21	0	0	0	15	390	13	56	12
Ark_1	Ark	1	2	Acropora_cervicornis	A1_2_M_AC000	Palom	4	2022-12-01	16.5	16.5	15	13	11/17/21	0	0	0	15	390	13	56	12
Ark_1	Ark	1	2	Siderastrea_radians	A1_2_BL_SRUnknown	Bahia	4	2022-12-01	2.5	5	2.5	NA	11/17/21	0	0	0	15	390	13	56	12
Ark_1	Ark	1	2	Acropora_cervicornis	A1_2_BR_AC675	Palom	4	2022-12-01	13.5	15	13	23	11/17/21	5	0	0	15	390	13	56	12
Ark_1	Ark	1	36	Acropora_cervicornis	A1_36_TL_AC061	Palom	4	2022-12-01	10	17	13	12	11/17/21	0	0	0	20	390	13	56	12
Ark_1	Ark	1	36	Porites_porites	A1_36_TR_PPUnknown	Bahia	4	2022-12-01	6.5	11	7	11	11/17/21	50	0	0	20	390	13	56	12
Ark_1	Ark	1	36	Acropora_cervicornis	A1_36_M_AC000	Palom	4	2022-12-01	13	17	15	12	11/17/21	0	0	0	20	390	13	56	12
Ark_1	Ark	1	36	Siderastrea_radians	A1_36_BL_SRUnknown	Bahia	4	2022-12-01	3	5.5	4.5	NA	11/17/21	50	0	0	20	390	13	56	12
Ark_1	Ark	1	36	Acropora_cervicornis	A1_36_BR_AC675	Palom	4	2022-12-01	16	18	17	18	11/17/21	0	0	0	20	390	13	56	12
Ark_1	Ark	1	52	Acropora_cervicornis	A1_52_TL_AC000	Palom	4	2022-12-01	NA	NA	NA	NA	11/17/21	NA	1	2	10	390	13	56	12
Ark_1	Ark	1	52	Siderastrea_radians	A1_52_M_SRUnknown	Bahia	4	2022-12-01	2	4.5	3	NA	11/17/21	50	0	0	10	390	13	56	12
Ark_1	Ark	1	52	Siderastrea_radians	A1_52_BL_SRUnknown	Bahia	4	2022-12-01	NA	NA	NA	NA	11/17/21	NA	0	1	10	390	13	56	12
Ark_1	Ark	1	52	Porites_porites	A1_52_BR_PPUnknown	Bahia	4	2022-12-01	NA	NA	NA	NA	11/17/21	NA	1	2	10	390	13	56	12
Ark_1	Ark	1	9	Acropora_cervicornis	A1_9_TL_AC049	Palom	4	2022-12-01	10.5	17.5	10	11	11/17/21	0	0	0	30	390	13	56	12
Ark_1	Ark	1	9	Porites_porites	A1_9_TR_PP030	Palom	4	2022-12-01	NA	NA	NA	NA	11/17/21	NA	1	2	30	390	13	56	12
Ark_1	Ark	1	9	Siderastrea_radians	A1_9_M_SRUnknown	Bahia	4	2022-12-01	2	3	3	NA	11/17/21	0	0	0	30	390	13	56	12
Ark_1	Ark	1	9	Siderastrea_radians	A1_9_BL_SRUnknown	Bahia	4	2022-12-01	1.5	3.5	3	NA	11/17/21	60	0	0	30	390	13	56	12
Ark_1	Ark	1	9	Acropora_cervicornis	A1_9_BR_AC671	Palom	4	2022-12-01	NA	NA	NA	NA	11/17/21	NA	0	1	30	390	13	56	12
Ark_1	Ark	1	12	Siderastrea_radians	A1_12_TL_SRUnknown	Bahia	4	2022-12-01	2.5	6	4	NA	11/17/21	90	0	0	5	390	13	56	12
Ark_1	Ark	1	12	Porites_porites	A1_12_TR_PP078	Palom	4	2022-12-01	NA	NA	NA	NA	11/17/21	NA	0	1	5	390	13	56	12
Ark_1	Ark	1	12	Acropora_cervicornis	A1_12_M_ACUnknown	Palom	4	2022-12-01	NA	NA	NA	NA	11/17/21	NA	0	1	5	390	13	56	12
Ark_1	Ark	1	12	Porites_porites	A1_12_BL_PPUnknown	Bahia	4	2022-12-01	10	12	8	11	11/17/21	90	0	0	5	390	13	56	12
Ark_1	Ark	1	12	Acropora_cervicornis	A1_12_BR_ACUnknown	Palom	4	2022-12-01	NA	NA	NA	NA	11/17/21	NA	1	2	5	390	13	56	12
Ark_1	Ark	1	30	Acropora_cervicornis	A1_30_TL_AC675	Palom	4	2022-12-01	NA	NA	NA	NA	11/17/21	NA	1	2	10	390	13	56	12
Ark_1	Ark	1	30	Porites_porites	A1_30_TR_PPUnknown	Bahia	4	2022-12-01	NA	NA	NA	NA	11/17/21	NA	1	2	10	390	13	56	12
Ark_1	Ark	1	30	Acropora_cervicornis	A1_30_M_AC049	Palom	4	2022-12-01	NA	NA	NA	NA	11/17/21	NA	1	2	10	390	13	56	12
Ark_1	Ark	1	30	Siderastrea_radians	A1_30_BL_SRUnknown	Bahia	4	2022-12-01	2.5	5	3.5	NA	11/17/21	20	0	0	10	390	13	56	12
Ark_1	Ark	1	30	Porites_porites	A1_30_BR_PPUnknown	Bahia	4	2022-12-01	NA	NA	NA	NA	11/17/21	NA	0	1	10	390	13	56	12
Ark_1	Ark	1	50	Acropora_cervicornis	A1_50_TL_AC675	Palom	4	2022-12-01	NA	NA	NA	NA	11/17/21	NA	1	2	30	390	13	56	12
Ark_1	Ark	1	50	Porites_porites	A1_50_TR_PP078	Palom	4	2022-12-01	6	5	3	2	11/17/21	50	0	0	30	390	13	56	12
Ark_1	Ark	1	50	Acropora_cervicornis	A1_50_M_AC675	Palom	4	2022-12-01	18	19	12	13	11/17/21	10	0	0	30	390	13	56	12
Ark_1	Ark	1	50	Siderastrea_radians	A1_50_BL_SRUnknown	Bahia	4	2022-12-01	4.5	5	3.5	NA	11/17/21	0	0	0	30	390	13	56	12
Ark_1	Ark	1	50	Acropora_cervicornis	A1_50_BR_AC671	Palom	4	2022-12-01	NA	NA	NA	NA	11/17/21	NA	0	1	30	390	13	56	12
Ark_1	Ark	1	5	Acropora_cervicornis	A1_5_TL_ACUnknown	Palom	4	2022-12-01	14	14	12	17	11/17/21	0	0	0	5	390	13	56	12
Ark_1	Ark	1	5	Porites_porites	A1_5_TR_PPUnknown	Bahia	4	2022-12-01	NA	NA	NA	NA	11/17/21	NA	1	2	5	390	13	56	12
Ark_1	Ark	1	5	Porites_porites	A1_5_M_PPUnknown	Bahia	4	2022-12-01	7	8	6	3	11/17/21	90	0	0	5	390	13	56	12
Ark_1	Ark	1	5	Siderastrea_radians	A1_5_BL_SRUnknown	Bahia	4	2022-12-01	2	4.5	4.5	NA	11/17/21	5	0	0	5	390	13	56	12
Ark_1	Ark	1	5	Acropora_cervicornis	A1_5_BR_AC116	Palom	4	2022-12-01	7	4	2	2	11/17/21	0	0	0	5	390	13	56	12
Ark_1	Ark	1	22	Acropora_cervicornis	A1_22_TL_ACUnknown	Palom	4	2022-12-01	4	4	3	3	11/17/21	0	0	0	60	390	13	56	12
Ark_1	Ark	1	22	Porites_porites	A1_22_TR_PPUnknown	Bahia	4	2022-12-01	7.5	8	5	2	11/17/21	90	0	0	60	390	13	56	12
Ark_1	Ark	1	22	Acropora_cervicornis	A1_22_M_ACUnknown	Palom	4	2022-12-01	NA	NA	NA	NA	11/17/21	NA	0	1	60	390	13	56	12
Ark_1	Ark	1	22	Siderastrea_radians	A1_22_BL_SRUnknown	Bahia	4	2022-12-01	NA	NA	NA	NA	11/17/21	NA	0	1	60	390	13	56	12
Ark_1	Ark	1	59	Acropora_cervicornis	A1_59_TL_ACUnknown	Palom	4	2022-12-01	NA	NA	NA	NA	11/17/21	NA	0	1	5	390	13	56	12
Ark_1	Ark	1	59	Porites_porites	A1_59_TR_PPUnknown	Bahia	4	2022-12-01	9	12	7	40	11/17/21	0	0	0	5	390	13	56	12
Ark_1	Ark	1	59	Acropora_cervicornis	A1_59_M_ACUnknown	Palom	4	2022-12-01	13	17	11	17	11/17/21	0	0	0	5	390	13	56	12
Ark_1	Ark	1	59	Siderastrea_radians	A1_59_BL_SRUnknown	Bahia	4	2022-12-01	NA	NA	NA	NA	11/17/21	NA	0	1	5	390	13	56	12
Ark_1	Ark	1	2	Acropora_cervicornis	A1_2_TL_ACUnknown	Palom	5	2023-06-01	12	15	13	20+	11/17/21	35	0	0	30	568	19	81	19
Ark_1	Ark	1	2	Porites_porites	A1_2_TR_PPUnknown	Bahia	5	2023-06-01	7.5	10.5	10	20+	11/17/21	95	0	0	30	568	19	81	19
Ark_1	Ark	1	2	Acropora_cervicornis	A1_2_M_AC000	Palom	5	2023-06-01	12.5	16.5	13	19	11/17/21	5	0	0	30	568	19	81	19
Ark_1	Ark	1	2	Siderastrea_radians	A1_2_BL_SRUnknown	Bahia	5	2023-06-01	2.5	5	2.5	NA	11/17/21	40	0	0	30	568	19	81	19
Ark_1	Ark	1	2	Acropora_cervicornis	A1_2_BR_AC675	Palom	5	2023-06-01	15	15	11	20+	11/17/21	15	0	0	30	568	19	81	19
Ark_1	Ark	1	36	Acropora_cervicornis	A1_36_TL_AC061	Palom	5	2023-06-01	10	18	8	16	11/17/21	20	0	0	20	568	19	81	19
Ark_1	Ark	1	36	Porites_porites	A1_36_TR_PPUnknown	Bahia	5	2023-06-01	7.5	8.5	6	12	11/17/21	10	0	0	20	568	19	81	19
Ark_1	Ark	1	36	Acropora_cervicornis	A1_36_M_AC000	Palom	5	2023-06-01	11	17	15	14	11/17/21	10	0	0	20	568	19	81	19
Ark_1	Ark	1	36	Siderastrea_radians	A1_36_BL_SRUnknown	Bahia	5	2023-06-01	NA	NA	NA	NA	11/17/21	NA	0	1	20	568	19	81	19
Ark_1	Ark	1	36	Acropora_cervicornis	A1_36_BR_AC675	Palom	5	2023-06-01	NA	NA	NA	NA	11/17/21	NA	1	2	20	568	19	81	19
Ark_1	Ark	1	52	Acropora_cervicornis	A1_52_TL_AC000	Palom	5	2023-06-01	NA	NA	NA	NA	11/17/21	NA	1	2	2	568	19	81	19
Ark_1	Ark	1	52	Siderastrea_radians	A1_52_M_SRUnknown	Bahia	5	2023-06-01	NA	NA	NA	NA	11/17/21	NA	1	2	2	568	19	81	19
Ark_1	Ark	1	52	Siderastrea_radians	A1_52_BL_SRUnknown	Bahia	5	2023-06-01	NA	NA	NA	NA	11/17/21	NA	0	1	2	568	19	81	19
Ark_1	Ark	1	52	Porites_porites	A1_52_BR_PPUnknown	Bahia	5	2023-06-01	NA	NA	NA	NA	11/17/21	NA	1	2	2	568	19	81	19
Ark_1	Ark	1	9	Acropora_cervicornis	A1_9_TL_AC049	Palom	5	2023-06-01	NA	NA	NA	NA	11/17/21	NA	1	2	30	568	19	81	19
Ark_1	Ark	1	9	Porites_porites	A1_9_TR_PP030	Palom	5	2023-06-01	NA	NA	NA	NA	11/17/21	NA	1	2	30	568	19	81	19
Ark_1	Ark	1	9	Siderastrea_radians	A1_9_M_SRUnknown	Bahia	5	2023-06-01	NA	NA	NA	NA	11/17/21	NA	0	1	30	568	19	81	19
Ark_1	Ark	1	9	Siderastrea_radians	A1_9_BL_SRUnknown	Bahia	5	2023-06-01	1.5	3.5	3	NA	11/17/21	20	0	0	30	568	19	81	19
Ark_1	Ark	1	9	Acropora_cervicornis	A1_9_BR_AC671	Palom	5	2023-06-01	NA	NA	NA	NA	11/17/21	NA	0	1	30	568	19	81	19
Ark_1	Ark	1	12	Siderastrea_radians	A1_12_TL_SRUnknown	Bahia	5	2023-06-01	2.5	6	4	NA	11/17/21	0	0	0	30	568	19	81	19
Ark_1	Ark	1	12	Porites_porites	A1_12_TR_PP078	Palom	5	2023-06-01	NA	NA	NA	NA	11/17/21	NA	0	1	30	568	19	81	19
Ark_1	Ark	1	12	Acropora_cervicornis	A1_12_M_ACUnknown	Palom	5	2023-06-01	NA	NA	NA	NA	11/17/21	NA	0	1	30	568	19	81	19
Ark_1	Ark	1	12	Porites_porites	A1_12_BL_PPUnknown	Bahia	5	2023-06-01	8	10	6.5	20+	11/17/21	98	0	0	30	568	19	81	19
Ark_1	Ark	1	12	Acropora_cervicornis	A1_12_BR_ACUnknown	Palom	5	2023-06-01	NA	NA	NA	NA	11/17/21	NA	1	2	30	568	19	81	19
Ark_1	Ark	1	30	Acropora_cervicornis	A1_30_TL_AC675	Palom	5	2023-06-01	NA	NA	NA	NA	11/17/21	NA	1	2	30	568	19	81	19
Ark_1	Ark	1	30	Porites_porites	A1_30_TR_PPUnknown	Bahia	5	2023-06-01	NA	NA	NA	NA	11/17/21	NA	1	2	30	568	19	81	19
Ark_1	Ark	1	30	Acropora_cervicornis	A1_30_M_AC049	Palom	5	2023-06-01	NA	NA	NA	NA	11/17/21	NA	1	2	30	568	19	81	19
Ark_1	Ark	1	30	Siderastrea_radians	A1_30_BL_SRUnknown	Bahia	5	2023-06-01	2.5	5	3.5	NA	11/17/21	30	0	0	30	568	19	81	19
Ark_1	Ark	1	30	Porites_porites	A1_30_BR_PPUnknown	Bahia	5	2023-06-01	NA	NA	NA	NA	11/17/21	NA	0	1	30	568	19	81	19
Ark_1	Ark	1	50	Acropora_cervicornis	A1_50_TL_AC675	Palom	5	2023-06-01	NA	NA	NA	NA	11/17/21	NA	1	2	30	568	19	81	19
Ark_1	Ark	1	50	Porites_porites	A1_50_TR_PP078	Palom	5	2023-06-01	NA	NA	NA	NA	11/17/21	NA	0	1	30	568	19	81	19
Ark_1	Ark	1	50	Acropora_cervicornis	A1_50_M_AC675	Palom	5	2023-06-01	NA	NA	NA	NA	11/17/21	NA	1	2	30	568	19	81	19
Ark_1	Ark	1	50	Siderastrea_radians	A1_50_BL_SRUnknown	Bahia	5	2023-06-01	4.5	5	3.5	NA	11/17/21	90	0	0	30	568	19	81	19
Ark_1	Ark	1	50	Acropora_cervicornis	A1_50_BR_AC671	Palom	5	2023-06-01	NA	NA	NA	NA	11/17/21	NA	0	1	30	568	19	81	19
Ark_1	Ark	1	5	Acropora_cervicornis	A1_5_TL_ACUnknown	Palom	5	2023-06-01	15	14.5	12	15	11/17/21	20	0	0	15	568	19	81	19
Ark_1	Ark	1	5	Porites_porites	A1_5_TR_PPUnknown	Bahia	5	2023-06-01	NA	NA	NA	NA	11/17/21	NA	1	2	15	568	19	81	19
Ark_1	Ark	1	5	Porites_porites	A1_5_M_PPUnknown	Bahia	5	2023-06-01	7	8	6	1	11/17/21	98	0	0	15	568	19	81	19
Ark_1	Ark	1	5	Siderastrea_radians	A1_5_BL_SRUnknown	Bahia	5	2023-06-01	2	4.5	4.5	NA	11/17/21	20	0	0	15	568	19	81	19
Ark_1	Ark	1	5	Acropora_cervicornis	A1_5_BR_AC116	Palom	5	2023-06-01	NA	NA	NA	NA	11/17/21	NA	0	1	15	568	19	81	19
Ark_1	Ark	1	22	Acropora_cervicornis	A1_22_TL_ACUnknown	Palom	5	2023-06-01	NA	NA	NA	NA	11/17/21	NA	0	1	70	568	19	81	19
Ark_1	Ark	1	22	Porites_porites	A1_22_TR_PPUnknown	Bahia	5	2023-06-01	NA	NA	NA	NA	11/17/21	NA	0	1	70	568	19	81	19
Ark_1	Ark	1	22	Acropora_cervicornis	A1_22_M_ACUnknown	Palom	5	2023-06-01	NA	NA	NA	NA	11/17/21	NA	0	1	70	568	19	81	19
Ark_1	Ark	1	22	Siderastrea_radians	A1_22_BL_SRUnknown	Bahia	5	2023-06-01	NA	NA	NA	NA	11/17/21	NA	0	1	70	568	19	81	19
Ark_1	Ark	1	22	Acropora_cervicornis	A1_22_BR_ACUnknown	Palom	5	2023-06-01	NA	NA	NA	NA	11/17/21	NA	0	1	70	568	19	81	19
Ark_1	Ark	1	59	Acropora_cervicornis	A1_59_TL_ACUnknown	Palom	5	2023-06-01	NA	NA	NA	NA	11/17/21	NA	0	1	15	568	19	81	19
Ark_1	Ark	1	59	Porites_porites	A1_59_TR_PPUnknown	Bahia	5	2023-06-01	9	12	7.5	20+	11/17/21	85	0	0	15	568	19	81	19
Ark_1	Ark	1	59	Acropora_cervicornis	A1_59_M_ACUnknown	Palom	5	2023-06-01	13	17	11	19	11/17/21	20	0	0	15	568	19	81	19
Ark_1	Ark	1	59	Siderastrea_radians	A1_59_BL_SRUnknown	Bahia	5	2023-06-01	NA	NA	NA	NA	11/17/21	NA	0	1	15	568	19	81	19
Ark_1	Ark	2	67	Acropora_cervicornis	A1_67_T_AC049	Palom	2	2022-05-01	6.5	5.5	1	2	5/6/22	0	0	0	0	0	0	0	0
Ark_1	Ark	2	67	Orbicella_faveolata	A1_67_L_OF097	Palom	2	2022-05-01	1	2	1.5	NA	5/6/22	0	0	0	0	0	0	0	0
Ark_1	Ark	2	67	Siderastrea_siderea	A1_67_M_SSUnique	Mosq	2	2022-05-01	3	4	2.5	NA	5/6/22	0	0	0	0	0	0	0	0
Ark_1	Ark	2	67	Porites_porites	A1_67_R_PP030	Palom	2	2022-05-01	4	6	1.5	3	5/6/22	0	0	0	0	0	0	0	0
Ark_1	Ark	2	67	Porites_furcata	A1_67_B_PFUnique	Mosq	2	2022-05-01	4	3.5	2	4	5/6/22	0	0	0	0	0	0	0	0
Ark_1	Ark	2	84	Acropora_cervicornis	A1_84_T_AC049	Palom	2	2022-05-01	6.5	1	1	1	5/6/22	0	0	0	0	0	0	0	0
Ark_1	Ark	2	84	Orbicella_franksii	A1_84_L_Ofr035	Palom	2	2022-05-01	1	1.5	1	NA	5/6/22	0	0	0	0	0	0	0	0
Ark_1	Ark	2	84	Siderastrea_siderea	A1_84_M_SSUnique	Mosq	2	2022-05-01	1.5	2.5	2	NA	5/6/22	0	0	0	0	0	0	0	0
Ark_1	Ark	2	84	Porites_porites	A1_84_R_PP030	Palom	2	2022-05-01	3	5	2.5	3	5/6/22	0	0	0	0	0	0	0	0
Ark_1	Ark	2	84	Porites_furcata	A1_84_B_PF2	Mosq	2	2022-05-01	2	3	2	3	5/6/22	0	0	0	0	0	0	0	0
Ark_1	Ark	2	68	Acropora_cervicornis	A1_68_T_AC671	Palom	2	2022-05-01	6	1.5	1.5	1	5/6/22	0	0	0	0	0	0	0	0
Ark_1	Ark	2	68	Porites_astreoides	A1_68_L_PAUnique	Mosq	2	2022-05-01	2.5	3.5	3	NA	5/6/22	0	0	0	0	0	0	0	0
Ark_1	Ark	2	68	Siderastrea_siderea	A1_68_M_SSUnique	Mosq	2	2022-05-01	0.5	2.5	2	NA	5/6/22	0	0	0	0	0	0	0	0
Ark_1	Ark	2	68	Porites_porites	A1_68_R_PP078	Palom	2	2022-05-01	4	5	1.5	2	5/6/22	0	0	0	0	0	0	0	0
Ark_1	Ark	2	68	Porites_furcata	A1_68_B_PF3	Mosq	2	2022-05-01	4.5	7	4	7	5/6/22	0	0	0	0	0	0	0	0
Ark_1	Ark	2	79	Acropora_cervicornis	A1_79_T_AC671	Palom	2	2022-05-01	7.5	1	1	1	5/6/22	0	0	0	0	0	0	0	0
Ark_1	Ark	2	79	Porites_astreoides	A1_79_L_PAUnique	Mosq	2	2022-05-01	3	3.5	2	NA	5/6/22	0	0	0	0	0	0	0	0
Ark_1	Ark	2	79	Siderastrea_siderea	A1_79_M_SSUnique	Mosq	2	2022-05-01	1	2	1.5	NA	5/6/22	0	0	0	0	0	0	0	0
Ark_1	Ark	2	79	Porites_porites	A1_79_R_PP078	Palom	2	2022-05-01	5	3	2	3	5/6/22	0	0	0	0	0	0	0	0
Ark_1	Ark	2	79	Porites_furcata	A1_79_B_PFUnique	Mosq	2	2022-05-01	3	3	1.5	2	5/6/22	0	0	0	0	0	0	0	0
Ark_1	Ark	2	85	Acropora_cervicornis	A1_85_T_AC674	Palom	2	2022-05-01	7.5	5.5	1.5	3	5/6/22	0	0	0	0	0	0	0	0
Ark_1	Ark	2	85	Agaricia	A1_85_L_AGAG1	Mosq	2	2022-05-01	1	6.5	3.5	NA	5/6/22	0	0	0	0	0	0	0	0
Ark_1	Ark	2	85	Siderastrea_siderea	A1_85_M_SSUnique	Mosq	2	2022-05-01	1	3.5	3	NA	5/6/22	0	0	0	0	0	0	0	0
Ark_1	Ark	2	85	Porites_porites	A1_85_R_PP030	Palom	2	2022-05-01	4	4.5	2.5	4	5/6/22	0	0	0	0	0	0	0	0
Ark_1	Ark	2	85	Porites_furcata	A1_85_B_PF5	Mosq	2	2022-05-01	4	5.5	5	6	5/6/22	0	0	0	0	0	0	0	0
Ark_1	Ark	2	87	Acropora_cervicornis	A1_87_T_AC674	Palom	2	2022-05-01	7.5	1	1	1	5/6/22	0	0	0	0	0	0	0	0
Ark_1	Ark	2	87	Porites_astreoides	A1_87_L_PAUnique	Mosq	2	2022-05-01	3	4.5	3	NA	5/6/22	0	0	0	0	0	0	0	0
Ark_1	Ark	2	87	Siderastrea_siderea	A1_87_M_SS1	Mosq	2	2022-05-01	0.5	3	2	NA	5/6/22	0	0	0	0	0	0	0	0
Ark_1	Ark	2	87	Porites_porites	A1_87_R_PP030	Palom	2	2022-05-01	4.5	6.5	3.5	4	5/6/22	0	0	0	0	0	0	0	0
Ark_1	Ark	2	87	Porites_furcata	A1_87_B_PF6	Mosq	2	2022-05-01	3.5	5	2	3	5/6/22	0	0	0	0	0	0	0	0
Ark_1	Ark	2	1	Acropora_cervicornis	A1_01_T_AC000	Palom	2	2022-05-01	6.5	5.5	1.5	2	5/6/22	0	0	0	0	0	0	0	0
Ark_1	Ark	2	1	Porites_porites	A1_01_L_PP078	Palom	2	2022-05-01	2.5	2.5	1	1	5/6/22	0	0	0	0	0	0	0	0
Ark_1	Ark	2	1	Siderastrea_siderea	A1_01_M_SSUnique	Mosq	2	2022-05-01	1	3.5	2.5	NA	5/6/22	0	0	0	0	0	0	0	0
Ark_1	Ark	2	1	Porites_astreoides	A1_01_R_PAUnique	Mosq	2	2022-05-01	2	3	2	NA	5/6/22	0	0	0	0	0	0	0	0
Ark_1	Ark	2	1	Porites_furcata	A1_01_B_PF7	Mosq	2	2022-05-01	3.5	5	3	4	5/6/22	0	0	0	0	0	0	0	0
Ark_1	Ark	2	75	Acropora_cervicornis	A1_75_T_AC000	Palom	2	2022-05-01	5	1.5	1.5	1	5/6/22	0	0	0	0	0	0	0	0
Ark_1	Ark	2	75	Agaricia	A1_75_L_AGUnique	Mosq	2	2022-05-01	1.5	3.5	3	NA	5/6/22	0	0	0	0	0	0	0	0
Ark_1	Ark	2	75	Agaricia	A1_75_BTLM_AGUnique	Mosq	2	2022-05-01	1	4	3.5	NA	5/6/22	0	0	0	0	0	0	0	0
Ark_1	Ark	2	75	Siderastrea_siderea	A1_75_M_SSUnique	Mosq	2	2022-05-01	1	3.5	2.5	NA	5/6/22	0	0	0	0	0	0	0	0
Ark_1	Ark	2	75	Porites_porites	A1_75_R_PP030	Palom	2	2022-05-01	4	3	1.5	2	5/6/22	0	0	0	0	0	0	0	0
Ark_1	Ark	2	75	Porites_furcata	A1_75_B_PF8	Mosq	2	2022-05-01	2.5	4.5	2.5	3	5/6/22	0	0	0	0	0	0	0	0
Ark_1	Ark	2	53	Acropora_cervicornis	A1_53_T_AC116	Palom	2	2022-05-01	7	4	2	3	5/6/22	0	0	0	0	0	0	0	0
Ark_1	Ark	2	53	Agaricia	A1_53_L_AGUnique	Mosq	2	2022-05-01	2.5	5.5	5	NA	5/6/22	0	0	0	0	0	0	0	0
Ark_1	Ark	2	53	Siderastrea_siderea	A1_53_M_SSUnique	Mosq	2	2022-05-01	1.5	4.5	4	NA	5/6/22	0	0	0	0	0	0	0	0
Ark_1	Ark	2	53	Porites_porites	A1_53_R_PP030	Palom	2	2022-05-01	3	3	1.5	2	5/6/22	0	0	0	0	0	0	0	0
Ark_1	Ark	2	53	Porites_furcata	A1_53_B_PF10	Mosq	2	2022-05-01	4.5	7	4	6	5/6/22	0	0	0	0	0	0	0	0
Ark_1	Ark	2	14	Acropora_cervicornis	A1_14_T_AC116	Palom	2	2022-05-01	7	3	1	4	5/6/22	0	0	0	0	0	0	0	0
Ark_1	Ark	2	14	Agaricia	A1_14_L_AGUnique	Mosq	2	2022-05-01	1	6.5	4.5	NA	5/6/22	0	0	0	0	0	0	0	0
Ark_1	Ark	2	14	Siderastrea_siderea	A1_14_M_SSUnique	Mosq	2	2022-05-01	1	4	3.5	NA	5/6/22	0	0	0	0	0	0	0	0
Ark_1	Ark	2	14	Porites_porites	A1_14_R_PP078	Palom	2	2022-05-01	3.5	4	3	1	5/6/22	0	0	0	0	0	0	0	0
Ark_1	Ark	2	14	Porites_furcata	A1_14_B_PFUnk_B	Mosq	2	2022-05-01	3.5	6	2.5	3	5/6/22	0	0	0	0	0	0	0	0
Ark_1	Ark	2	67	Acropora_cervicornis	A1_67_T_AC049	Palom	3	2022-08-01	2	2.5	2	2	5/6/22	0	0	0	30	112	4	16	3
Ark_1	Ark	2	67	Orbicella_faveolata	A1_67_L_OF097	Palom	3	2022-08-01	1	2.5	1.5	NA	5/6/22	0	0	0	30	112	4	16	3
Ark_1	Ark	2	67	Siderastrea_siderea	A1_67_M_SSUnique	Mosq	3	2022-08-01	3	4	3	NA	5/6/22	0	0	0	30	112	4	16	3
Ark_1	Ark	2	67	Porites_porites	A1_67_R_PP030	Palom	3	2022-08-01	4	7	2	3	5/6/22	70	0	0	30	112	4	16	3
Ark_1	Ark	2	67	Porites_furcata	A1_67_B_PFUnique	Mosq	3	2022-08-01	5.5	5	5	7	5/6/22	0	0	0	30	112	4	16	3
Ark_1	Ark	2	84	Acropora_cervicornis	A1_84_T_AC049	Palom	3	2022-08-01	6.5	5.5	4.5	5	5/6/22	0	0	0	15	112	4	16	3
Ark_1	Ark	2	84	Orbicella_franksii	A1_84_L_Ofr035	Palom	3	2022-08-01	NA	NA	NA	NA	5/6/22	NA	0	1	15	112	4	16	3
Ark_1	Ark	2	84	Siderastrea_siderea	A1_84_M_SSUnique	Mosq	3	2022-08-01	1.5	3	2.5	NA	5/6/22	0	0	0	15	112	4	16	3
Ark_1	Ark	2	84	Porites_porites	A1_84_R_PP030	Palom	3	2022-08-01	5	7	3.5	4	5/6/22	30	0	0	15	112	4	16	3
Ark_1	Ark	2	84	Porites_furcata	A1_84_B_PF2	Mosq	3	2022-08-01	NA	NA	NA	NA	5/6/22	NA	1	2	15	112	4	16	3
Ark_1	Ark	2	68	Acropora_cervicornis	A1_68_T_AC671	Palom	3	2022-08-01	8	3.5	3.5	4	5/6/22	0	0	0	60	112	4	16	3
Ark_1	Ark	2	68	Porites_astreoides	A1_68_L_PAUnique	Mosq	3	2022-08-01	3.5	4.5	4	NA	5/6/22	0	0	0	60	112	4	16	3
Ark_1	Ark	2	68	Siderastrea_siderea	A1_68_M_SSUnique	Mosq	3	2022-08-01	0.5	2.5	2	NA	5/6/22	0	0	0	60	112	4	16	3
Ark_1	Ark	2	68	Porites_porites	A1_68_R_PP078	Palom	3	2022-08-01	4.5	6.5	3.5	3	5/6/22	0	0	0	60	112	4	16	3
Ark_1	Ark	2	68	Porites_furcata	A1_68_B_PF3	Mosq	3	2022-08-01	6	8	6	8	5/6/22	0	0	0	60	112	4	16	3
Ark_1	Ark	2	79	Acropora_cervicornis	A1_79_T_AC671	Palom	3	2022-08-01	2	2	2	1	5/6/22	0	0	0	30	112	4	16	3
Ark_1	Ark	2	79	Porites_astreoides	A1_79_L_PAUnique	Mosq	3	2022-08-01	3	3.5	2	NA	5/6/22	0	0	0	30	112	4	16	3
Ark_1	Ark	2	79	Siderastrea_siderea	A1_79_M_SSUnique	Mosq	3	2022-08-01	1	2	2	NA	5/6/22	0	0	0	30	112	4	16	3
Ark_1	Ark	2	79	Porites_porites	A1_79_R_PP078	Palom	3	2022-08-01	5	6.5	3.5	5	5/6/22	0	0	0	30	112	4	16	3
Ark_1	Ark	2	79	Porites_furcata	A1_79_B_PFUnique	Mosq	3	2022-08-01	NA	NA	NA	NA	5/6/22	NA	1	2	30	112	4	16	3
Ark_1	Ark	2	85	Acropora_cervicornis	A1_85_T_AC674	Palom	3	2022-08-01	5	4.5	3	2	5/6/22	0	0	0	35	112	4	16	3
Ark_1	Ark	2	85	Agaricia	A1_85_L_AGAG1	Mosq	3	2022-08-01	1	6.5	4	NA	5/6/22	0	0	0	35	112	4	16	3
Ark_1	Ark	2	85	Siderastrea_siderea	A1_85_M_SSUnique	Mosq	3	2022-08-01	1	3.5	3	NA	5/6/22	0	0	0	35	112	4	16	3
Ark_1	Ark	2	85	Porites_porites	A1_85_R_PP030	Palom	3	2022-08-01	5.5	7.5	5.5	4	5/6/22	0	0	0	35	112	4	16	3
Ark_1	Ark	2	85	Porites_furcata	A1_85_B_PF5	Mosq	3	2022-08-01	4.5	8	7.5	11	5/6/22	0	0	0	35	112	4	16	3
Ark_1	Ark	2	87	Acropora_cervicornis	A1_87_T_AC674	Palom	3	2022-08-01	12.5	8	5	8	5/6/22	0	0	0	75	110	4	16	3
Ark_1	Ark	2	87	Porites_astreoides	A1_87_L_PAUnique	Mosq	3	2022-08-01	4	5	4	NA	5/6/22	0	0	0	75	110	4	16	3
Ark_1	Ark	2	87	Siderastrea_siderea	A1_87_M_SS1	Mosq	3	2022-08-01	0.5	3	2	NA	5/6/22	0	0	0	75	110	4	16	3
Ark_1	Ark	2	87	Porites_porites	A1_87_R_PP030	Palom	3	2022-08-01	NA	NA	NA	NA	5/6/22	NA	0	1	75	110	4	16	3
Ark_1	Ark	2	87	Porites_furcata	A1_87_B_PF6	Mosq	3	2022-08-01	3.5	3	1.5	2	5/6/22	20	0	0	75	110	4	16	3
Ark_1	Ark	2	1	Acropora_cervicornis	A1_01_T_AC000	Palom	3	2022-08-01	9	8	2	3	5/6/22	0	0	0	0	110	4	16	3
Ark_1	Ark	2	1	Porites_porites	A1_01_L_PP078	Palom	3	2022-08-01	4	5.5	2	3	5/6/22	0	0	0	0	110	4	16	3
Ark_1	Ark	2	1	Siderastrea_siderea	A1_01_M_SSUnique	Mosq	3	2022-08-01	1	3.5	2.5	NA	5/6/22	0	0	0	0	110	4	16	3
Ark_1	Ark	2	1	Porites_astreoides	A1_01_R_PAUnique	Mosq	3	2022-08-01	2.5	3.5	2.5	NA	5/6/22	0	0	0	0	110	4	16	3
Ark_1	Ark	2	1	Porites_furcata	A1_01_B_PF7	Mosq	3	2022-08-01	4.5	6	5	8	5/6/22	20	0	0	0	110	4	16	3
Ark_1	Ark	2	75	Acropora_cervicornis	A1_75_T_AC000	Palom	3	2022-08-01	8	6.5	4	5	5/6/22	0	0	0	50	110	4	16	3
Ark_1	Ark	2	75	Agaricia	A1_75_L_AGUnique	Mosq	3	2022-08-01	NA	NA	NA	NA	5/6/22	NA	0	1	50	110	4	16	3
Ark_1	Ark	2	75	Agaricia	A1_75_BTLM_AGUnique	Mosq	3	2022-08-01	1.5	5	4	NA	5/6/22	0	0	0	50	110	4	16	3
Ark_1	Ark	2	75	Siderastrea_siderea	A1_75_M_SSUnique	Mosq	3	2022-08-01	1	3.5	2.5	NA	5/6/22	0	0	0	50	110	4	16	3
Ark_1	Ark	2	75	Porites_porites	A1_75_R_PP030	Palom	3	2022-08-01	4	3	1.5	2	5/6/22	0	0	0	50	110	4	16	3
Ark_1	Ark	2	75	Porites_furcata	A1_75_B_PF8	Mosq	3	2022-08-01	2.5	3.5	2.5	2	5/6/22	20	0	0	50	110	4	16	3
Ark_1	Ark	2	53	Acropora_cervicornis	A1_53_T_AC116	Palom	3	2022-08-01	1.5	2	2	1	5/6/22	0	0	0	20	110	4	16	3
Ark_1	Ark	2	53	Agaricia	A1_53_L_AGUnique	Mosq	3	2022-08-01	2.5	6	5.5	NA	5/6/22	0	0	0	20	110	4	16	3
Ark_1	Ark	2	53	Siderastrea_siderea	A1_53_M_SSUnique	Mosq	3	2022-08-01	1.5	4.5	4	NA	5/6/22	0	0	0	20	110	4	16	3
Ark_1	Ark	2	53	Porites_porites	A1_53_R_PP030	Palom	3	2022-08-01	4	5	2.5	2	5/6/22	90	0	0	20	110	4	16	3
Ark_1	Ark	2	53	Porites_furcata	A1_53_B_PF10	Mosq	3	2022-08-01	6	9	8	10	5/6/22	0	0	0	20	110	4	16	3
Ark_1	Ark	2	14	Acropora_cervicornis	A1_14_T_AC116	Palom	3	2022-08-01	9	8.5	5.5	10	5/6/22	0	0	0	30	110	4	16	3
Ark_1	Ark	2	14	Agaricia	A1_14_L_AGUnique	Mosq	3	2022-08-01	1	6.5	5.5	NA	5/6/22	0	0	0	30	110	4	16	3
Ark_1	Ark	2	14	Siderastrea_siderea	A1_14_M_SSUnique	Mosq	3	2022-08-01	1	4	3.5	NA	5/6/22	0	0	0	30	110	4	16	3
Ark_1	Ark	2	14	Porites_porites	A1_14_R_PP078	Palom	3	2022-08-01	4	4.5	3	3	5/6/22	25	0	0	30	110	4	16	3
Ark_1	Ark	2	14	Porites_furcata	A1_14_B_PFUnk_B	Mosq	3	2022-08-01	4	8	4	5	5/6/22	0	0	0	30	110	4	16	3
Ark_1	Ark	2	67	Acropora_cervicornis	A1_67_T_AC049	Palom	4	2022-12-01	2.5	3	2	2	5/6/22	0	0	0	50	220	7	31	6
Ark_1	Ark	2	67	Orbicella_faveolata	A1_67_L_OF097	Palom	4	2022-12-01	1	2.5	2	NA	5/6/22	0	0	0	50	220	7	31	6
Ark_1	Ark	2	67	Siderastrea_siderea	A1_67_M_SSUnique	Mosq	4	2022-12-01	3	4.5	3.5	NA	5/6/22	0	0	0	50	220	7	31	6
Ark_1	Ark	2	67	Porites_porites	A1_67_R_PP030	Palom	4	2022-12-01	4	7	2	2	5/6/22	50	0	0	50	220	7	31	6
Ark_1	Ark	2	67	Porites_furcata	A1_67_B_PFUnique	Mosq	4	2022-12-01	NA	NA	NA	NA	5/6/22	NA	1	2	50	220	7	31	6
Ark_1	Ark	2	84	Acropora_cervicornis	A1_84_T_AC049	Palom	4	2022-12-01	7	5.5	6	9	5/6/22	15	0	0	10	220	7	31	6
Ark_1	Ark	2	84	Orbicella_franksii	A1_84_L_Ofr035	Palom	4	2022-12-01	NA	NA	NA	NA	5/6/22	NA	0	1	10	220	7	31	6
Ark_1	Ark	2	84	Siderastrea_siderea	A1_84_M_SSUnique	Mosq	4	2022-12-01	1.5	3	2.5	NA	5/6/22	0	0	0	10	220	7	31	6
Ark_1	Ark	2	84	Porites_porites	A1_84_R_PP030	Palom	4	2022-12-01	4.5	7	3.5	7	5/6/22	70	0	0	10	220	7	31	6
Ark_1	Ark	2	84	Porites_furcata	A1_84_B_PF2	Mosq	4	2022-12-01	NA	NA	NA	NA	5/6/22	NA	1	2	10	220	7	31	6
Ark_1	Ark	2	68	Acropora_cervicornis	A1_68_T_AC671	Palom	4	2022-12-01	9.5	4.5	4	5	5/6/22	0	0	0	20	220	7	31	6
Ark_1	Ark	2	68	Porites_astreoides	A1_68_L_PAUnique	Mosq	4	2022-12-01	4.5	4.5	4	NA	5/6/22	0	0	0	20	220	7	31	6
Ark_1	Ark	2	68	Siderastrea_siderea	A1_68_M_SSUnique	Mosq	4	2022-12-01	0.5	2.5	2	NA	5/6/22	0	0	0	20	220	7	31	6
Ark_1	Ark	2	68	Porites_porites	A1_68_R_PP078	Palom	4	2022-12-01	5.5	8	5	10	5/6/22	0	0	0	20	220	7	31	6
Ark_1	Ark	2	68	Porites_furcata	A1_68_B_PF3	Mosq	4	2022-12-01	8	9.5	7	12	5/6/22	0	0	0	20	220	7	31	6
Ark_1	Ark	2	79	Acropora_cervicornis	A1_79_T_AC671	Palom	4	2022-12-01	2	2	2	1	5/6/22	50	0	0	75	220	7	31	6
Ark_1	Ark	2	79	Porites_astreoides	A1_79_L_PAUnique	Mosq	4	2022-12-01	3	4	2.5	NA	5/6/22	0	0	0	75	220	7	31	6
Ark_1	Ark	2	79	Siderastrea_siderea	A1_79_M_SSUnique	Mosq	4	2022-12-01	1	2	2	NA	5/6/22	0	0	0	75	220	7	31	6
Ark_1	Ark	2	79	Porites_porites	A1_79_R_PP078	Palom	4	2022-12-01	NA	NA	NA	NA	5/6/22	NA	1	2	75	220	7	31	6
Ark_1	Ark	2	79	Porites_furcata	A1_79_B_PFUnique	Mosq	4	2022-12-01	NA	NA	NA	NA	5/6/22	NA	1	2	75	220	7	31	6
Ark_1	Ark	2	85	Acropora_cervicornis	A1_85_T_AC674	Palom	4	2022-12-01	6	6	4	12	5/6/22	0	0	0	5	220	7	31	6
Ark_1	Ark	2	85	Agaricia	A1_85_L_AGAG1	Mosq	4	2022-12-01	2	7	5	NA	5/6/22	0	0	0	5	220	7	31	6
Ark_1	Ark	2	85	Siderastrea_siderea	A1_85_M_SSUnique	Mosq	4	2022-12-01	1	3.5	3	NA	5/6/22	0	0	0	5	220	7	31	6
Ark_1	Ark	2	85	Porites_porites	A1_85_R_PP030	Palom	4	2022-12-01	6.5	9	6	12	5/6/22	20	0	0	5	220	7	31	6
Ark_1	Ark	2	85	Porites_furcata	A1_85_B_PF5	Mosq	4	2022-12-01	0.5	1	1	3	5/6/22	90	0	0	5	220	7	31	6
Ark_1	Ark	2	87	Acropora_cervicornis	A1_87_T_AC674	Palom	4	2022-12-01	3	3	3	1	5/6/22	0	0	0	35	220	7	31	6
Ark_1	Ark	2	87	Porites_astreoides	A1_87_L_PAUnique	Mosq	4	2022-12-01	4.5	5.5	5.5	NA	5/6/22	0	0	0	35	220	7	31	6
Ark_1	Ark	2	87	Siderastrea_siderea	A1_87_M_SS1	Mosq	4	2022-12-01	0.5	3	2	NA	5/6/22	0	0	0	35	220	7	31	6
Ark_1	Ark	2	87	Porites_porites	A1_87_R_PP030	Palom	4	2022-12-01	NA	NA	NA	NA	5/6/22	NA	0	1	35	220	7	31	6
Ark_1	Ark	2	87	Porites_furcata	A1_87_B_PF6	Mosq	4	2022-12-01	5	4.5	3	4	5/6/22	0	0	0	35	220	7	31	6
Ark_1	Ark	2	1	Acropora_cervicornis	A1_01_T_AC000	Palom	4	2022-12-01	9	9.5	3	4	5/6/22	0	0	0	0	220	7	31	6
Ark_1	Ark	2	1	Porites_porites	A1_01_L_PP078	Palom	4	2022-12-01	4.5	6.5	3	3	5/6/22	0	0	0	0	220	7	31	6
Ark_1	Ark	2	1	Siderastrea_siderea	A1_01_M_SSUnique	Mosq	4	2022-12-01	1	4	3	NA	5/6/22	0	0	0	0	220	7	31	6
Ark_1	Ark	2	1	Porites_astreoides	A1_01_R_PAUnique	Mosq	4	2022-12-01	3.5	4.5	4	NA	5/6/22	0	0	0	0	220	7	31	6
Ark_1	Ark	2	1	Porites_furcata	A1_01_B_PF7	Mosq	4	2022-12-01	4.5	6.5	5	11	5/6/22	20	0	0	0	220	7	31	6
Ark_1	Ark	2	75	Acropora_cervicornis	A1_75_T_AC000	Palom	4	2022-12-01	NA	NA	NA	NA	5/6/22	NA	1	2	35	220	7	31	6
Ark_1	Ark	2	75	Agaricia	A1_75_L_AGUnique	Mosq	4	2022-12-01	NA	NA	NA	NA	5/6/22	NA	0	1	35	220	7	31	6
Ark_1	Ark	2	75	Agaricia	A1_75_BTLM_AGUnique	Mosq	4	2022-12-01	1.5	5.5	5	NA	5/6/22	0	0	0	35	220	7	31	6
Ark_1	Ark	2	75	Siderastrea_siderea	A1_75_M_SSUnique	Mosq	4	2022-12-01	1	3.5	2.5	NA	5/6/22	0	0	0	35	220	7	31	6
Ark_1	Ark	2	75	Porites_porites	A1_75_R_PP030	Palom	4	2022-12-01	4	3	2	2	5/6/22	0	0	0	35	220	7	31	6
Ark_1	Ark	2	75	Porites_furcata	A1_75_B_PF8	Mosq	4	2022-12-01	2.5	4	3	3	5/6/22	0	0	0	35	220	7	31	6
Ark_1	Ark	2	53	Acropora_cervicornis	A1_53_T_AC116	Palom	4	2022-12-01	1.5	2	2	1	5/6/22	50	0	0	15	220	7	31	6
Ark_1	Ark	2	53	Agaricia	A1_53_L_AGUnique	Mosq	4	2022-12-01	2.5	6	5.5	NA	5/6/22	0	0	0	15	220	7	31	6
Ark_1	Ark	2	53	Siderastrea_siderea	A1_53_M_SSUnique	Mosq	4	2022-12-01	1.5	4.5	4	NA	5/6/22	0	0	0	15	220	7	31	6
Ark_1	Ark	2	53	Porites_porites	A1_53_R_PP030	Palom	4	2022-12-01	4	3.5	3	4	5/6/22	50	0	0	15	220	7	31	6
Ark_1	Ark	2	53	Porites_furcata	A1_53_B_PF10	Mosq	4	2022-12-01	6.5	9.5	8	12	5/6/22	20	0	0	15	220	7	31	6
Ark_1	Ark	2	14	Acropora_cervicornis	A1_14_T_AC116	Palom	4	2022-12-01	9	10	6	10	5/6/22	0	0	0	5	220	7	31	6
Ark_1	Ark	2	14	Agaricia	A1_14_L_AGUnique	Mosq	4	2022-12-01	1	7	5.5	NA	5/6/22	0	0	0	5	220	7	31	6
Ark_1	Ark	2	14	Siderastrea_siderea	A1_14_M_SSUnique	Mosq	4	2022-12-01	1	4	3.5	NA	5/6/22	0	0	0	5	220	7	31	6
Ark_1	Ark	2	14	Porites_porites	A1_14_R_PP078	Palom	4	2022-12-01	4	4.5	3	3	5/6/22	95	0	0	5	220	7	31	6
Ark_1	Ark	2	14	Porites_furcata	A1_14_B_PFUnk_B	Mosq	4	2022-12-01	4	8.5	4	6	5/6/22	60	0	0	5	220	7	31	6
Ark_1	Ark	2	67	Acropora_cervicornis	A1_67_T_AC049	Palom	5	2023-06-01	2.5	3	2	2	5/6/22	0	0	0	10	398	13	57	12
Ark_1	Ark	2	67	Orbicella_faveolata	A1_67_L_OF097	Palom	5	2023-06-01	1	2.5	2	NA	5/6/22	0	0	0	10	398	13	57	12
Ark_1	Ark	2	67	Siderastrea_siderea	A1_67_M_SSUnique	Mosq	5	2023-06-01	3	5	4	NA	5/6/22	0	0	0	10	398	13	57	12
Ark_1	Ark	2	67	Porites_porites	A1_67_R_PP030	Palom	5	2023-06-01	4.5	5	4	3	5/6/22	0	0	0	10	398	13	57	12
Ark_1	Ark	2	67	Porites_furcata	A1_67_B_PFUnique	Mosq	5	2023-06-01	NA	NA	NA	NA	5/6/22	NA	1	2	10	398	13	57	12
Ark_1	Ark	2	84	Acropora_cervicornis	A1_84_T_AC049	Palom	5	2023-06-01	7.5	6	6	9	5/6/22	50	0	0	15	398	13	57	12
Ark_1	Ark	2	84	Orbicella_franksii	A1_84_L_Ofr035	Palom	5	2023-06-01	NA	NA	NA	NA	5/6/22	NA	0	1	15	398	13	57	12
Ark_1	Ark	2	84	Siderastrea_siderea	A1_84_M_SSUnique	Mosq	5	2023-06-01	NA	NA	NA	NA	5/6/22	NA	0	1	15	398	13	57	12
Ark_1	Ark	2	84	Porites_porites	A1_84_R_PP030	Palom	5	2023-06-01	NA	NA	NA	NA	5/6/22	NA	0	1	15	398	13	57	12
Ark_1	Ark	2	84	Porites_furcata	A1_84_B_PF2	Mosq	5	2023-06-01	NA	NA	NA	NA	5/6/22	NA	1	2	15	398	13	57	12
Ark_1	Ark	2	68	Acropora_cervicornis	A1_68_T_AC671	Palom	5	2023-06-01	9.5	4.5	4	6	5/6/22	5	0	0	75	398	13	57	12
Ark_1	Ark	2	68	Porites_astreoides	A1_68_L_PAUnique	Mosq	5	2023-06-01	4.5	5.5	4.5	NA	5/6/22	0	0	0	75	398	13	57	12
Ark_1	Ark	2	68	Siderastrea_siderea	A1_68_M_SSUnique	Mosq	5	2023-06-01	NA	NA	NA	NA	5/6/22	NA	0	1	75	398	13	57	12
Ark_1	Ark	2	68	Porites_porites	A1_68_R_PP078	Palom	5	2023-06-01	6	8	5	10	5/6/22	90	0	0	75	398	13	57	12
Ark_1	Ark	2	68	Porites_furcata	A1_68_B_PF3	Mosq	5	2023-06-01	NA	NA	NA	NA	5/6/22	NA	0	1	75	398	13	57	12
Ark_1	Ark	2	79	Acropora_cervicornis	A1_79_T_AC671	Palom	5	2023-06-01	2	2	2	1	5/6/22	0	0	0	75	398	13	57	12
Ark_1	Ark	2	79	Porites_astreoides	A1_79_L_PAUnique	Mosq	5	2023-06-01	3	4	3	NA	5/6/22	0	0	0	75	398	13	57	12
Ark_1	Ark	2	79	Siderastrea_siderea	A1_79_M_SSUnique	Mosq	5	2023-06-01	2.5	3.5	3.5	NA	5/6/22	0	0	0	75	398	13	57	12
Ark_1	Ark	2	79	Porites_porites	A1_79_R_PP078	Palom	5	2023-06-01	NA	NA	NA	NA	5/6/22	NA	1	2	75	398	13	57	12
Ark_1	Ark	2	79	Porites_furcata	A1_79_B_PFUnique	Mosq	5	2023-06-01	NA	NA	NA	NA	5/6/22	NA	1	2	75	398	13	57	12
Ark_1	Ark	2	85	Acropora_cervicornis	A1_85_T_AC674	Palom	5	2023-06-01	8	10	7	12	5/6/22	0	0	0	30	398	13	57	12
Ark_1	Ark	2	85	Agaricia	A1_85_L_AGAG1	Mosq	5	2023-06-01	2	7	5	NA	5/6/22	0	0	0	30	398	13	57	12
Ark_1	Ark	2	85	Siderastrea_siderea	A1_85_M_SSUnique	Mosq	5	2023-06-01	1.5	4	3.5	NA	5/6/22	0	0	0	30	398	13	57	12
Ark_1	Ark	2	85	Porites_porites	A1_85_R_PP030	Palom	5	2023-06-01	6.5	7	6	9	5/6/22	0	0	0	30	398	13	57	12
Ark_1	Ark	2	85	Porites_furcata	A1_85_B_PF5	Mosq	5	2023-06-01	6	8	7.5	11	5/6/22	0	0	0	30	398	13	57	12
Ark_1	Ark	2	87	Acropora_cervicornis	A1_87_T_AC674	Palom	5	2023-06-01	3	3	3	1	5/6/22	0	0	0	60	398	13	57	12
Ark_1	Ark	2	87	Porites_astreoides	A1_87_L_PAUnique	Mosq	5	2023-06-01	4.5	5.5	4.5	NA	5/6/22	45	0	0	60	398	13	57	12
Ark_1	Ark	2	87	Siderastrea_siderea	A1_87_M_SS1	Mosq	5	2023-06-01	NA	NA	NA	NA	5/6/22	NA	0	1	60	398	13	57	12
Ark_1	Ark	2	87	Porites_porites	A1_87_R_PP030	Palom	5	2023-06-01	NA	NA	NA	NA	5/6/22	NA	0	1	60	398	13	57	12
Ark_1	Ark	2	87	Porites_furcata	A1_87_B_PF6	Mosq	5	2023-06-01	5	4.5	3	4	5/6/22	95	0	0	60	398	13	57	12
Ark_1	Ark	2	1	Acropora_cervicornis	A1_01_T_AC000	Palom	5	2023-06-01	2.5	3.5	3.5	1	5/6/22	0	0	0	10	398	13	57	12
Ark_1	Ark	2	1	Porites_porites	A1_01_L_PP078	Palom	5	2023-06-01	4.5	6.5	3	3	5/6/22	30	0	0	10	398	13	57	12
Ark_1	Ark	2	1	Siderastrea_siderea	A1_01_M_SSUnique	Mosq	5	2023-06-01	1	4	3	NA	5/6/22	0	0	0	10	398	13	57	12
Ark_1	Ark	2	1	Porites_astreoides	A1_01_R_PAUnique	Mosq	5	2023-06-01	3.5	4.5	4	NA	5/6/22	0	0	0	10	398	13	57	12
Ark_1	Ark	2	1	Porites_furcata	A1_01_B_PF7	Mosq	5	2023-06-01	5	7.5	5	11	5/6/22	90	0	0	10	398	13	57	12
Ark_1	Ark	2	75	Acropora_cervicornis	A1_75_T_AC000	Palom	5	2023-06-01	NA	NA	NA	NA	5/6/22	NA	1	2	35	398	13	57	12
Ark_1	Ark	2	75	Agaricia	A1_75_L_AGUnique	Mosq	5	2023-06-01	NA	NA	NA	NA	5/6/22	NA	0	1	35	398	13	57	12
Ark_1	Ark	2	75	Agaricia	A1_75_BTLM_AGUnique	Mosq	5	2023-06-01	1.5	6	5.5	NA	5/6/22	0	0	0	35	398	13	57	12
Ark_1	Ark	2	75	Siderastrea_siderea	A1_75_M_SSUnique	Mosq	5	2023-06-01	1	4	3.5	NA	5/6/22	0	0	0	35	398	13	57	12
Ark_1	Ark	2	75	Porites_porites	A1_75_R_PP030	Palom	5	2023-06-01	NA	NA	NA	NA	5/6/22	NA	0	1	35	398	13	57	12
Ark_1	Ark	2	75	Porites_furcata	A1_75_B_PF8	Mosq	5	2023-06-01	5	5.5	4	6	5/6/22	0	0	0	35	398	13	57	12
Ark_1	Ark	2	53	Acropora_cervicornis	A1_53_T_AC116	Palom	5	2023-06-01	1.5	2	2	1	5/6/22	40	0	0	20	398	13	57	12
Ark_1	Ark	2	53	Agaricia	A1_53_L_AGUnique	Mosq	5	2023-06-01	2.5	6	5.5	NA	5/6/22	0	0	0	20	398	13	57	12
Ark_1	Ark	2	53	Siderastrea_siderea	A1_53_M_SSUnique	Mosq	5	2023-06-01	1.5	4.5	4	NA	5/6/22	20	0	0	20	398	13	57	12
Ark_1	Ark	2	53	Porites_porites	A1_53_R_PP030	Palom	5	2023-06-01	4	4.5	4	4	5/6/22	80	0	0	20	398	13	57	12
Ark_1	Ark	2	53	Porites_furcata	A1_53_B_PF10	Mosq	5	2023-06-01	5.5	7	6.5	8	5/6/22	80	0	0	20	398	13	57	12
Ark_1	Ark	2	14	Acropora_cervicornis	A1_14_T_AC116	Palom	5	2023-06-01	3.5	4	4	1	5/6/22	20	0	0	15	398	13	57	12
Ark_1	Ark	2	14	Agaricia	A1_14_L_AGUnique	Mosq	5	2023-06-01	1	7	6	NA	5/6/22	0	0	0	15	398	13	57	12
Ark_1	Ark	2	14	Siderastrea_siderea	A1_14_M_SSUnique	Mosq	5	2023-06-01	1	4.5	4	NA	5/6/22	0	0	0	15	398	13	57	12
Ark_1	Ark	2	14	Porites_porites	A1_14_R_PP078	Palom	5	2023-06-01	4.5	5	4	1	5/6/22	90	0	0	15	398	13	57	12
Ark_1	Ark	2	14	Porites_furcata	A1_14_B_PFUnk_B	Mosq	5	2023-06-01	5.5	9	5.5	6	5/6/22	60	0	0	15	398	13	57	12
Ark_2	Ark	1	23	Acropora_cervicornis	A2_23_TL_ACUnknown	Palom	0	2021-11-01	2.5	1	1	1	11/19/21	0	0	0	0	0	0	0	0
Ark_2	Ark	1	23	Porites_porites	A2_23_TR_PPUnknown	Bahia	0	2021-11-01	4.5	4	2.5	5	11/19/21	0	0	0	0	0	0	0	0
Ark_2	Ark	1	23	Acropora_cervicornis	A2_23_M_AC000	Palom	0	2021-11-01	6	3.5	2	2	11/19/21	0	0	0	0	0	0	0	0
Ark_2	Ark	1	23	Siderastrea_radians	A2_23_BL_SRUnknown	Bahia	0	2021-11-01	2	5	3	NA	11/19/21	0	0	0	0	0	0	0	0
Ark_2	Ark	1	23	Acropora_cervicornis	A2_23_BR_AC675	Palom	0	2021-11-01	7	4	1.5	2	11/19/21	0	0	0	0	0	0	0	0
Ark_2	Ark	1	56	Acropora_cervicornis	A2_56_TL_AC000	Palom	0	2021-11-01	8	1	1	1	11/19/21	0	0	0	0	0	0	0	0
Ark_2	Ark	1	56	Porites_porites	A2_56_TR_PP030	Palom	0	2021-11-01	5.5	8	3	3	11/19/21	0	0	0	0	0	0	0	0
Ark_2	Ark	1	56	Siderastrea_radians	A2_56_M_SRUnknown	Bahia	0	2021-11-01	2	4	3	NA	11/19/21	0	0	0	0	0	0	0	0
Ark_2	Ark	1	56	Porites_porites	A2_56_BL_PPUnknown	Bahia	0	2021-11-01	5	5	3.5	5	11/19/21	0	0	0	0	0	0	0	0
Ark_2	Ark	1	56	Acropora_cervicornis	A2_56_BR_AC116	Palom	0	2021-11-01	4	1.5	1.5	1	11/19/21	0	0	0	0	0	0	0	0
Ark_2	Ark	1	29	Acropora_cervicornis	A2_29_TL_AC049	Palom	0	2021-11-01	7	1	1	1	11/19/21	0	0	0	0	0	0	0	0
Ark_2	Ark	1	29	Porites_porites	A2_29_TR_PP030	Palom	0	2021-11-01	4	5.5	3	4	11/19/21	0	0	0	0	0	0	0	0
Ark_2	Ark	1	29	Porites_porites	A2_29_M_PPUnknown	Bahia	0	2021-11-01	4	5	1.5	6	11/19/21	0	0	0	0	0	0	0	0
Ark_2	Ark	1	29	Siderastrea_radians	A2_29_BL_SRUnknown	Bahia	0	2021-11-01	2	5	3	NA	11/19/21	0	0	0	0	0	0	0	0
Ark_2	Ark	1	29	Acropora_cervicornis	A2_29_BR_AC671	Palom	0	2021-11-01	7	7.5	2	3	11/19/21	0	0	0	0	0	0	0	0
Ark_2	Ark	1	40	Acropora_cervicornis	A2_40_TL_AC000	Palom	0	2021-11-01	6	2	2	1	11/19/21	0	0	0	0	0	0	0	0
Ark_2	Ark	1	40	Porites_porites	A2_40_TR_PP078	Palom	0	2021-11-01	5	5	3	2	11/19/21	0	0	0	0	0	0	0	0
Ark_2	Ark	1	40	Porites_porites	A2_40_M_PPUnknown	Bahia	0	2021-11-01	2	5	2.5	6	11/19/21	0	0	0	0	0	0	0	0
Ark_2	Ark	1	40	Acropora_cervicornis	A2_40_BL_ACUnknown	Palom	0	2021-11-01	6	3.5	1.5	2	11/19/21	0	0	0	0	0	0	0	0
Ark_2	Ark	1	40	Acropora_cervicornis	A2_40_BR_AC061	Palom	0	2021-11-01	5.5	1	1	1	11/19/21	0	0	0	0	0	0	0	0
Ark_2	Ark	1	46	Acropora_cervicornis	A2_46_TL_AC675	Palom	0	2021-11-01	5.5	4	1	3	11/19/21	0	0	0	0	0	0	0	0
Ark_2	Ark	1	46	Porites_porites	A2_46_TR_PPUnknown	Palom	0	2021-11-01	4.5	3.5	3	6	11/19/21	0	0	0	0	0	0	0	0
Ark_2	Ark	1	46	Acropora_cervicornis	A2_46_M_AC049	Palom	0	2021-11-01	5.5	2.5	1.5	2	11/19/21	0	0	0	0	0	0	0	0
Ark_2	Ark	1	46	Siderastrea_radians	A2_46_BL_SRUnknown	Bahia	0	2021-11-01	2.5	4	3	NA	11/19/21	0	0	0	0	0	0	0	0
Ark_2	Ark	1	46	Acropora_cervicornis	A2_46_BR_AC671	Palom	0	2021-11-01	8.5	1.5	1.5	1	11/19/21	0	0	0	0	0	0	0	0
Ark_2	Ark	1	3	Acropora_cervicornis	A2_3_TL_AC061	Palom	0	2021-11-01	7.5	1.5	1.5	1	11/19/21	0	0	0	0	0	0	0	0
Ark_2	Ark	1	3	Porites_porites	A2_3_TR_PPUnknown	Bahia	0	2021-11-01	4	3.5	2	4	11/19/21	0	0	0	0	0	0	0	0
Ark_2	Ark	1	3	Porites_porites	A2_3_M_PPUnknown	Bahia	0	2021-11-01	2.5	3.5	1.5	3	11/19/21	0	0	0	0	0	0	0	0
Ark_2	Ark	1	3	Siderastrea_radians	A2_3_BL_SRUnknown	Bahia	0	2021-11-01	2.5	5	4	NA	11/19/21	0	0	0	0	0	0	0	0
Ark_2	Ark	1	3	Acropora_cervicornis	A2_3_BR_AC116	Palom	0	2021-11-01	5.5	2	2	1	11/19/21	0	0	0	0	0	0	0	0
Ark_2	Ark	1	57	Acropora_cervicornis	A2_57_TL_ACUnknown	Palom	0	2021-11-01	8	3.5	1.5	2	11/19/21	0	0	0	0	0	0	0	0
Ark_2	Ark	1	57	Porites_porites	A2_57_TR_PPUnknown	Bahia	0	2021-11-01	4.5	4.5	3	6	11/19/21	0	0	0	0	0	0	0	0
Ark_2	Ark	1	57	Acropora_cervicornis	A2_57_M_ACUnknown	Palom	0	2021-11-01	6	2.5	1.5	2	11/19/21	0	0	0	0	0	0	0	0
Ark_2	Ark	1	57	Siderastrea_radians	A2_57_BL_SRUnknown	Bahia	0	2021-11-01	3	5	4.5	NA	11/19/21	0	0	0	0	0	0	0	0
Ark_2	Ark	1	57	Acropora_cervicornis	A2_57_BR_ACUnknown	Palom	0	2021-11-01	7	8	2.5	3	11/19/21	0	0	0	0	0	0	0	0
Ark_2	Ark	1	32	Acropora_cervicornis	A2_32_TL_AC061	Palom	0	2021-11-01	4.5	1.5	1.5	1	11/19/21	0	0	0	0	0	0	0	0
Ark_2	Ark	1	32	Porites_porites	A2_32_TR_PPUnknown	Bahia	0	2021-11-01	2.5	4	2	3	11/19/21	0	0	0	0	0	0	0	0
Ark_2	Ark	1	32	Acropora_cervicornis	A2_32_M_ACUnknown	Palom	0	2021-11-01	5	2.5	2	3	11/19/21	0	0	0	0	0	0	0	0
Ark_2	Ark	1	32	Porites_porites	A2_32_BL_PPUnknown	Bahia	0	2021-11-01	2.5	3.5	2.5	3	11/19/21	0	0	0	0	0	0	0	0
Ark_2	Ark	1	32	Porites_porites	A2_32_BR_PPUnknown	Bahia	0	2021-11-01	6	6.5	3	6	11/19/21	0	0	0	0	0	0	0	0
Ark_2	Ark	1	34	Porites_porites	A2_34_TL_PPUnknown	Bahia	0	2021-11-01	6	7	2.5	6	11/19/21	0	0	0	0	0	0	0	0
Ark_2	Ark	1	34	Siderastrea_radians	A2_34_TR_PPUnknown	Bahia	0	2021-11-01	1.5	4.5	2.5	NA	11/19/21	0	0	0	0	0	0	0	0
Ark_2	Ark	1	34	Siderastrea_radians	A2_34_M_SRUnknown	Bahia	0	2021-11-01	2	4	2.5	NA	11/19/21	0	0	0	0	0	0	0	0
Ark_2	Ark	1	34	Porites_porites	A2_34_BL_SRUnknown	Bahia	0	2021-11-01	3.5	5	3	10	11/19/21	0	0	0	0	0	0	0	0
Ark_2	Ark	1	45	Acropora_cervicornis	A2_34_BR_PPUnknown	Palom	0	2021-11-01	7.5	1	1	1	11/19/21	0	0	0	0	0	0	0	0
Ark_2	Ark	1	45	Porites_porites	A2_45_TL_ACUnknown	Bahia	0	2021-11-01	3.5	3.5	2	4	11/19/21	0	0	0	0	0	0	0	0
Ark_2	Ark	1	45	Acropora_cervicornis	A2_45_TR_PPUnknown	Palom	0	2021-11-01	5	1	1	1	11/19/21	0	0	0	0	0	0	0	0
Ark_2	Ark	1	45	Siderastrea_radians	A2_45_M_ACUnknown	Bahia	0	2021-11-01	2.5	4	3	NA	11/19/21	0	0	0	0	0	0	0	0
Ark_2	Ark	1	45	Acropora_cervicornis	A2_45_BL_SRUnknown	Palom	0	2021-11-01	4	1	1	1	11/19/21	0	0	0	0	0	0	0	0
Ark_2	Ark	1	23	Acropora_cervicornis	A2_23_TL_ACUnknown	Palom	1	2022-02-01	5	1.5	1.5	1	11/19/21	0	0	0	30	99	3	14	3
Ark_2	Ark	1	23	Porites_porites	A2_23_TR_PPUnknown	Bahia	1	2022-02-01	6.5	5	3.5	5	11/19/21	0	0	0	30	99	3	14	3
Ark_2	Ark	1	23	Acropora_cervicornis	A2_23_M_AC000	Palom	1	2022-02-01	8.5	6.5	3	6	11/19/21	0	0	0	30	99	3	14	3
Ark_2	Ark	1	23	Siderastrea_radians	A2_23_BL_SRUnknown	Bahia	1	2022-02-01	2	5	3	NA	11/19/21	0	0	0	30	99	3	14	3
Ark_2	Ark	1	23	Acropora_cervicornis	A2_23_BR_AC675	Palom	1	2022-02-01	8.5	6	3	7	11/19/21	0	0	0	30	99	3	14	3
Ark_2	Ark	1	56	Acropora_cervicornis	A2_56_TL_AC000	Palom	1	2022-02-01	10.5	4.5	3	4	11/19/21	0	0	0	80	99	3	14	3
Ark_2	Ark	1	56	Porites_porites	A2_56_TR_PP030	Palom	1	2022-02-01	7	10	4	3	11/19/21	0	0	0	80	99	3	14	3
Ark_2	Ark	1	56	Siderastrea_radians	A2_56_M_SRUnknown	Bahia	1	2022-02-01	2	4.5	3	NA	11/19/21	0	0	0	80	99	3	14	3
Ark_2	Ark	1	56	Porites_porites	A2_56_BL_PPUnknown	Bahia	1	2022-02-01	5	6	6	6	11/19/21	0	0	0	80	99	3	14	3
Ark_2	Ark	1	56	Acropora_cervicornis	A2_56_BR_AC116	Palom	1	2022-02-01	6	1.5	1.5	1	11/19/21	0	0	0	80	99	3	14	3
Ark_2	Ark	1	29	Acropora_cervicornis	A2_29_TL_AC049	Palom	1	2022-02-01	9	4.5	4.5	7	11/19/21	0	0	0	10	99	3	14	3
Ark_2	Ark	1	29	Porites_porites	A2_29_TR_PP030	Palom	1	2022-02-01	4	6.5	3	3	11/19/21	0	0	0	10	99	3	14	3
Ark_2	Ark	1	29	Porites_porites	A2_29_M_PPUnknown	Bahia	1	2022-02-01	5.5	7	4	10	11/19/21	0	0	0	10	99	3	14	3
Ark_2	Ark	1	29	Siderastrea_radians	A2_29_BL_SRUnknown	Bahia	1	2022-02-01	2	5	3	NA	11/19/21	0	0	0	10	99	3	14	3
Ark_2	Ark	1	29	Acropora_cervicornis	A2_29_BR_AC671	Palom	1	2022-02-01	8.5	8	4.5	4	11/19/21	0	0	0	10	99	3	14	3
Ark_2	Ark	1	40	Acropora_cervicornis	A2_40_TL_AC000	Palom	1	2022-02-01	10	5.5	4	6	11/19/21	0	0	0	50	99	3	14	3
Ark_2	Ark	1	40	Porites_porites	A2_40_TR_PP078	Palom	1	2022-02-01	8	7	3	2	11/19/21	0	0	0	50	99	3	14	3
Ark_2	Ark	1	40	Porites_porites	A2_40_M_PPUnknown	Bahia	1	2022-02-01	5	7	4	9	11/19/21	0	0	0	50	99	3	14	3
Ark_2	Ark	1	40	Acropora_cervicornis	A2_40_BL_ACUnknown	Palom	1	2022-02-01	8	5	1.5	2	11/19/21	0	0	0	50	99	3	14	3
Ark_2	Ark	1	40	Acropora_cervicornis	A2_40_BR_AC061	Palom	1	2022-02-01	8.5	4	4	6	11/19/21	0	0	0	50	99	3	14	3
Ark_2	Ark	1	46	Acropora_cervicornis	A2_46_TL_AC675	Palom	1	2022-02-01	7	7.5	3	4	11/19/21	0	0	0	30	99	3	14	3
Ark_2	Ark	1	46	Porites_porites	A2_46_TR_PPUnknown	Palom	1	2022-02-01	5	4	4	8	11/19/21	0	0	0	30	99	3	14	3
Ark_2	Ark	1	46	Acropora_cervicornis	A2_46_M_AC049	Palom	1	2022-02-01	8	4.5	1.5	4	11/19/21	0	0	0	30	99	3	14	3
Ark_2	Ark	1	46	Siderastrea_radians	A2_46_BL_SRUnknown	Bahia	1	2022-02-01	3	4	3	NA	11/19/21	0	0	0	30	99	3	14	3
Ark_2	Ark	1	46	Acropora_cervicornis	A2_46_BR_AC671	Palom	1	2022-02-01	10.5	1.5	1.5	1	11/19/21	0	0	0	30	99	3	14	3
Ark_2	Ark	1	3	Acropora_cervicornis	A2_3_TL_AC061	Palom	1	2022-02-01	2.5	2	1	2	11/19/21	0	0	0	75	99	3	14	3
Ark_2	Ark	1	3	Porites_porites	A2_3_TR_PPUnknown	Bahia	1	2022-02-01	4.5	4	2	9	11/19/21	0	0	0	75	99	3	14	3
Ark_2	Ark	1	3	Porites_porites	A2_3_M_PPUnknown	Bahia	1	2022-02-01	4	5	2	6	11/19/21	0	0	0	75	99	3	14	3
Ark_2	Ark	1	3	Siderastrea_radians	A2_3_BL_SRUnknown	Bahia	1	2022-02-01	2.5	5	4	NA	11/19/21	0	0	0	75	99	3	14	3
Ark_2	Ark	1	3	Acropora_cervicornis	A2_3_BR_AC116	Palom	1	2022-02-01	10	2	2	2	11/19/21	0	0	0	75	99	3	14	3
Ark_2	Ark	1	57	Acropora_cervicornis	A2_57_TL_ACUnknown	Palom	1	2022-02-01	10	6	2	2	11/19/21	0	0	0	60	99	3	14	3
Ark_2	Ark	1	57	Porites_porites	A2_57_TR_PPUnknown	Bahia	1	2022-02-01	4.5	7	4.5	10	11/19/21	0	0	0	60	99	3	14	3
Ark_2	Ark	1	57	Acropora_cervicornis	A2_57_M_ACUnknown	Palom	1	2022-02-01	9.5	6.5	5.5	6	11/19/21	0	0	0	60	99	3	14	3
Ark_2	Ark	1	57	Siderastrea_radians	A2_57_BL_SRUnknown	Bahia	1	2022-02-01	3	5	4.5	NA	11/19/21	0	0	0	60	99	3	14	3
Ark_2	Ark	1	57	Acropora_cervicornis	A2_57_BR_ACUnknown	Palom	1	2022-02-01	7	11	5	9	11/19/21	0	0	0	60	99	3	14	3
Ark_2	Ark	1	32	Acropora_cervicornis	A2_32_TL_AC061	Palom	1	2022-02-01	6.5	5.5	2.5	3	11/19/21	0	0	0	50	99	3	14	3
Ark_2	Ark	1	32	Porites_porites	A2_32_TR_PPUnknown	Bahia	1	2022-02-01	2.5	5	2.5	5	11/19/21	0	0	0	50	99	3	14	3
Ark_2	Ark	1	32	Acropora_cervicornis	A2_32_M_ACUnknown	Palom	1	2022-02-01	8	7.5	3.5	9	11/19/21	0	0	0	50	99	3	14	3
Ark_2	Ark	1	32	Porites_porites	A2_32_BL_PPUnknown	Bahia	1	2022-02-01	3	4.5	3.5	5	11/19/21	0	0	0	50	99	3	14	3
Ark_2	Ark	1	32	Porites_porites	A2_32_BR_PPUnknown	Bahia	1	2022-02-01	7	8	5	10	11/19/21	0	0	0	50	99	3	14	3
Ark_2	Ark	1	34	Porites_porites	A2_34_TL_PPUnknown	Bahia	1	2022-02-01	6	9	3	8	11/19/21	10	0	0	60	99	3	14	3
Ark_2	Ark	1	34	Siderastrea_radians	A2_34_TR_PPUnknown	Bahia	1	2022-02-01	1.5	4.5	3	NA	11/19/21	0	0	0	60	99	3	14	3
Ark_2	Ark	1	34	Siderastrea_radians	A2_34_M_SRUnknown	Bahia	1	2022-02-01	2	4	3	NA	11/19/21	0	0	0	60	99	3	14	3
Ark_2	Ark	1	34	Porites_porites	A2_34_BL_SRUnknown	Bahia	1	2022-02-01	4.5	6	6.5	10	11/19/21	10	0	0	60	99	3	14	3
Ark_2	Ark	1	45	Acropora_cervicornis	A2_34_BR_PPUnknown	Palom	1	2022-02-01	10	2.5	2	5	11/19/21	0	0	0	20	99	3	14	3
Ark_2	Ark	1	45	Porites_porites	A2_45_TL_ACUnknown	Bahia	1	2022-02-01	4.5	5	3.5	9	11/19/21	0	0	0	20	99	3	14	3
Ark_2	Ark	1	45	Acropora_cervicornis	A2_45_TR_PPUnknown	Palom	1	2022-02-01	9.5	4	1	4	11/19/21	0	0	0	20	99	3	14	3
Ark_2	Ark	1	45	Siderastrea_radians	A2_45_M_ACUnknown	Bahia	1	2022-02-01	2.5	4	3	NA	11/19/21	0	0	0	20	99	3	14	3
Ark_2	Ark	1	45	Acropora_cervicornis	A2_45_BL_SRUnknown	Palom	1	2022-02-01	NA	NA	NA	NA	11/19/21	NA	1	2	20	99	3	14	3
Ark_2	Ark	1	23	Acropora_cervicornis	A2_23_TL_ACUnknown	Palom	2	2022-05-01	6	1.5	1.5	1	11/19/21	0	0	0	60	166	5	24	6
Ark_2	Ark	1	23	Porites_porites	A2_23_TR_PPUnknown	Bahia	2	2022-05-01	6.5	5.5	4	9	11/19/21	0	0	0	60	166	5	24	6
Ark_2	Ark	1	23	Acropora_cervicornis	A2_23_M_AC000	Palom	2	2022-05-01	9.5	8.5	4.5	7	11/19/21	0	0	0	60	166	5	24	6
Ark_2	Ark	1	23	Siderastrea_radians	A2_23_BL_SRUnknown	Bahia	2	2022-05-01	2	5	3	NA	11/19/21	0	0	0	60	166	5	24	6
Ark_2	Ark	1	23	Acropora_cervicornis	A2_23_BR_AC675	Palom	2	2022-05-01	9	6.5	4.5	10	11/19/21	0	0	0	60	166	5	24	6
Ark_2	Ark	1	56	Acropora_cervicornis	A2_56_TL_AC000	Palom	2	2022-05-01	11.5	5.5	4.5	6	11/19/21	0	0	0	85	166	5	24	6
Ark_2	Ark	1	56	Porites_porites	A2_56_TR_PP030	Palom	2	2022-05-01	7	11	4.5	4	11/19/21	10	0	0	85	166	5	24	6
Ark_2	Ark	1	56	Siderastrea_radians	A2_56_M_SRUnknown	Bahia	2	2022-05-01	2	4.5	3	NA	11/19/21	0	0	0	85	166	5	24	6
Ark_2	Ark	1	56	Porites_porites	A2_56_BL_PPUnknown	Bahia	2	2022-05-01	6	7.5	7.5	10	11/19/21	10	0	0	85	166	5	24	6
Ark_2	Ark	1	56	Acropora_cervicornis	A2_56_BR_AC116	Palom	2	2022-05-01	2.5	2	2	1	11/19/21	0	0	0	85	166	5	24	6
Ark_2	Ark	1	29	Acropora_cervicornis	A2_29_TL_AC049	Palom	2	2022-05-01	2	2	2	1	11/19/21	0	0	0	60	166	5	24	6
Ark_2	Ark	1	29	Porites_porites	A2_29_TR_PP030	Palom	2	2022-05-01	4	6.5	3.5	4	11/19/21	20	0	0	60	166	5	24	6
Ark_2	Ark	1	29	Porites_porites	A2_29_M_PPUnknown	Bahia	2	2022-05-01	7	8	5	13	11/19/21	0	0	0	60	166	5	24	6
Ark_2	Ark	1	29	Siderastrea_radians	A2_29_BL_SRUnknown	Bahia	2	2022-05-01	2	5	3	NA	11/19/21	0	0	0	60	166	5	24	6
Ark_2	Ark	1	29	Acropora_cervicornis	A2_29_BR_AC671	Palom	2	2022-05-01	8.5	8.5	3.5	3	11/19/21	0	0	0	60	166	5	24	6
Ark_2	Ark	1	40	Acropora_cervicornis	A2_40_TL_AC000	Palom	2	2022-05-01	11.5	8	6	7	11/19/21	0	0	0	90	166	5	24	6
Ark_2	Ark	1	40	Porites_porites	A2_40_TR_PP078	Palom	2	2022-05-01	8	8	4.5	4	11/19/21	0	0	0	90	166	5	24	6
Ark_2	Ark	1	40	Porites_porites	A2_40_M_PPUnknown	Bahia	2	2022-05-01	5	8	4.5	12	11/19/21	10	0	0	90	166	5	24	6
Ark_2	Ark	1	40	Acropora_cervicornis	A2_40_BL_ACUnknown	Palom	2	2022-05-01	7.5	6.5	4	4	11/19/21	0	0	0	90	166	5	24	6
Ark_2	Ark	1	40	Acropora_cervicornis	A2_40_BR_AC061	Palom	2	2022-05-01	10	5.5	4.5	7	11/19/21	0	0	0	90	166	5	24	6
Ark_2	Ark	1	46	Acropora_cervicornis	A2_46_TL_AC675	Palom	2	2022-05-01	8	7.5	2.5	5	11/19/21	0	0	0	75	166	5	24	6
Ark_2	Ark	1	46	Porites_porites	A2_46_TR_PPUnknown	Palom	2	2022-05-01	8	5.5	4	9	11/19/21	20	0	0	75	166	5	24	6
Ark_2	Ark	1	46	Acropora_cervicornis	A2_46_M_AC049	Palom	2	2022-05-01	9	5.5	4	5	11/19/21	0	0	0	75	166	5	24	6
Ark_2	Ark	1	46	Siderastrea_radians	A2_46_BL_SRUnknown	Bahia	2	2022-05-01	3	4	3	NA	11/19/21	0	0	0	75	166	5	24	6
Ark_2	Ark	1	46	Acropora_cervicornis	A2_46_BR_AC671	Palom	2	2022-05-01	11	3	2	2	11/19/21	0	0	0	75	166	5	24	6
Ark_2	Ark	1	3	Acropora_cervicornis	A2_3_TL_AC061	Palom	2	2022-05-01	3.5	2.5	1	2	11/19/21	10	0	0	75	166	5	24	6
Ark_2	Ark	1	3	Porites_porites	A2_3_TR_PPUnknown	Bahia	2	2022-05-01	1	1	1	1	11/19/21	90	0	0	75	166	5	24	6
Ark_2	Ark	1	3	Porites_porites	A2_3_M_PPUnknown	Bahia	2	2022-05-01	4	5	2.5	6	11/19/21	5	0	0	75	166	5	24	6
Ark_2	Ark	1	3	Siderastrea_radians	A2_3_BL_SRUnknown	Bahia	2	2022-05-01	3	5	4	NA	11/19/21	0	0	0	75	166	5	24	6
Ark_2	Ark	1	3	Acropora_cervicornis	A2_3_BR_AC116	Palom	2	2022-05-01	7	3	2	2	11/19/21	0	0	0	75	166	5	24	6
Ark_2	Ark	1	57	Acropora_cervicornis	A2_57_TL_ACUnknown	Palom	2	2022-05-01	6	6.5	1	2	11/19/21	0	0	0	80	166	5	24	6
Ark_2	Ark	1	57	Porites_porites	A2_57_TR_PPUnknown	Bahia	2	2022-05-01	4.5	7	4.5	10	11/19/21	0	0	0	80	166	5	24	6
Ark_2	Ark	1	57	Acropora_cervicornis	A2_57_M_ACUnknown	Palom	2	2022-05-01	9.5	6	5	8	11/19/21	0	0	0	80	166	5	24	6
Ark_2	Ark	1	57	Siderastrea_radians	A2_57_BL_SRUnknown	Bahia	2	2022-05-01	3	5	4.5	NA	11/19/21	0	0	0	80	166	5	24	6
Ark_2	Ark	1	57	Acropora_cervicornis	A2_57_BR_ACUnknown	Palom	2	2022-05-01	6	13	5	9	11/19/21	0	0	0	80	166	5	24	6
Ark_2	Ark	1	32	Acropora_cervicornis	A2_32_TL_AC061	Palom	2	2022-05-01	7	6	2.5	7	11/19/21	0	0	0	75	166	5	24	6
Ark_2	Ark	1	32	Porites_porites	A2_32_TR_PPUnknown	Bahia	2	2022-05-01	3.5	5.5	2.5	5	11/19/21	0	0	0	75	166	5	24	6
Ark_2	Ark	1	32	Acropora_cervicornis	A2_32_M_ACUnknown	Palom	2	2022-05-01	8.5	8.5	4.5	13	11/19/21	0	0	0	75	166	5	24	6
Ark_2	Ark	1	32	Porites_porites	A2_32_BL_PPUnknown	Bahia	2	2022-05-01	3.5	5	4.5	5	11/19/21	0	0	0	75	166	5	24	6
Ark_2	Ark	1	32	Porites_porites	A2_32_BR_PPUnknown	Bahia	2	2022-05-01	8	8	5.5	16	11/19/21	0	0	0	75	166	5	24	6
Ark_2	Ark	1	34	Porites_porites	A2_34_TL_PPUnknown	Bahia	2	2022-05-01	4.5	5.5	2.5	3	11/19/21	0	0	0	70	166	5	24	6
Ark_2	Ark	1	34	Siderastrea_radians	A2_34_TR_PPUnknown	Bahia	2	2022-05-01	1.5	4.5	3	NA	11/19/21	5	0	0	70	166	5	24	6
Ark_2	Ark	1	34	Siderastrea_radians	A2_34_M_SRUnknown	Bahia	2	2022-05-01	2	4	3	NA	11/19/21	10	0	0	70	166	5	24	6
Ark_2	Ark	1	34	Porites_porites	A2_34_BL_SRUnknown	Bahia	2	2022-05-01	3.5	6	3.5	5	11/19/21	5	0	0	70	166	5	24	6
Ark_2	Ark	1	45	Acropora_cervicornis	A2_34_BR_PPUnknown	Palom	2	2022-05-01	10	5	5	7	11/19/21	0	0	0	80	166	5	24	6
Ark_2	Ark	1	45	Porites_porites	A2_45_TL_ACUnknown	Bahia	2	2022-05-01	4.5	6	4	9	11/19/21	0	0	0	80	166	5	24	6
Ark_2	Ark	1	45	Acropora_cervicornis	A2_45_TR_PPUnknown	Palom	2	2022-05-01	11	7	3.5	11	11/19/21	0	0	0	80	166	5	24	6
Ark_2	Ark	1	45	Siderastrea_radians	A2_45_M_ACUnknown	Bahia	2	2022-05-01	2.5	4	3	NA	11/19/21	5	0	0	80	166	5	24	6
Ark_2	Ark	1	45	Acropora_cervicornis	A2_45_BL_SRUnknown	Palom	2	2022-05-01	NA	NA	NA	NA	11/19/21	NA	1	2	80	166	5	24	6
Ark_2	Ark	1	23	Acropora_cervicornis	A2_23_TL_ACUnknown	Palom	3	2022-08-01	6.5	3	2	3	11/19/21	80	0	0	10	282	9	40	9
Ark_2	Ark	1	23	Porites_porites	A2_23_TR_PPUnknown	Bahia	3	2022-08-01	NA	NA	NA	NA	11/19/21	NA	0	1	10	282	9	40	9
Ark_2	Ark	1	23	Acropora_cervicornis	A2_23_M_AC000	Palom	3	2022-08-01	8	7	4	6	11/19/21	0	0	0	10	282	9	40	9
Ark_2	Ark	1	23	Siderastrea_radians	A2_23_BL_SRUnknown	Bahia	3	2022-08-01	2	5	3	NA	11/19/21	40	0	0	10	282	9	40	9
Ark_2	Ark	1	23	Acropora_cervicornis	A2_23_BR_AC675	Palom	3	2022-08-01	10	13.5	10.5	18	11/19/21	0	0	0	10	282	9	40	9
Ark_2	Ark	1	56	Acropora_cervicornis	A2_56_TL_AC000	Palom	3	2022-08-01	10	7	5	11	11/19/21	0	0	0	50	282	9	40	9
Ark_2	Ark	1	56	Porites_porites	A2_56_TR_PP030	Palom	3	2022-08-01	10	14	8	7	11/19/21	20	0	0	50	282	9	40	9
Ark_2	Ark	1	56	Siderastrea_radians	A2_56_M_SRUnknown	Bahia	3	2022-08-01	NA	NA	NA	NA	11/19/21	NA	0	1	50	282	9	40	9
Ark_2	Ark	1	56	Porites_porites	A2_56_BL_PPUnknown	Bahia	3	2022-08-01	7	10	8.5	10	11/19/21	40	0	0	50	282	9	40	9
Ark_2	Ark	1	56	Acropora_cervicornis	A2_56_BR_AC116	Palom	3	2022-08-01	2.5	2	2	1	11/19/21	0	0	0	50	282	9	40	9
Ark_2	Ark	1	29	Acropora_cervicornis	A2_29_TL_AC049	Palom	3	2022-08-01	3	7	4	8	11/19/21	0	0	0	30	282	9	40	9
Ark_2	Ark	1	29	Porites_porites	A2_29_TR_PP030	Palom	3	2022-08-01	4	6.5	3	4	11/19/21	40	0	0	30	282	9	40	9
Ark_2	Ark	1	29	Porites_porites	A2_29_M_PPUnknown	Bahia	3	2022-08-01	7	10	8	16	11/19/21	5	0	0	30	282	9	40	9
Ark_2	Ark	1	29	Siderastrea_radians	A2_29_BL_SRUnknown	Bahia	3	2022-08-01	2	5	3	NA	11/19/21	40	0	0	30	282	9	40	9
Ark_2	Ark	1	29	Acropora_cervicornis	A2_29_BR_AC671	Palom	3	2022-08-01	8.5	10	7	7	11/19/21	0	0	0	30	282	9	40	9
Ark_2	Ark	1	40	Acropora_cervicornis	A2_40_TL_AC000	Palom	3	2022-08-01	12.5	10.5	7	8	11/19/21	0	0	0	15	282	9	40	9
Ark_2	Ark	1	40	Porites_porites	A2_40_TR_PP078	Palom	3	2022-08-01	9	10	6	4	11/19/21	90	0	0	15	282	9	40	9
Ark_2	Ark	1	40	Porites_porites	A2_40_M_PPUnknown	Bahia	3	2022-08-01	7.5	8	7	18	11/19/21	0	0	0	15	282	9	40	9
Ark_2	Ark	1	40	Acropora_cervicornis	A2_40_BL_ACUnknown	Palom	3	2022-08-01	NA	NA	NA	NA	11/19/21	NA	1	2	15	282	9	40	9
Ark_2	Ark	1	40	Acropora_cervicornis	A2_40_BR_AC061	Palom	3	2022-08-01	11	11.5	10	11	11/19/21	0	0	0	15	282	9	40	9
Ark_2	Ark	1	46	Acropora_cervicornis	A2_46_TL_AC675	Palom	3	2022-08-01	10	10.5	10	9	11/19/21	0	0	0	15	282	9	40	9
Ark_2	Ark	1	46	Porites_porites	A2_46_TR_PPUnknown	Palom	3	2022-08-01	6	7	6	9	11/19/21	80	0	0	15	282	9	40	9
Ark_2	Ark	1	46	Acropora_cervicornis	A2_46_M_AC049	Palom	3	2022-08-01	10	7	5	7	11/19/21	0	0	0	15	282	9	40	9
Ark_2	Ark	1	46	Siderastrea_radians	A2_46_BL_SRUnknown	Bahia	3	2022-08-01	3	4	3	NA	11/19/21	20	0	0	15	282	9	40	9
Ark_2	Ark	1	46	Acropora_cervicornis	A2_46_BR_AC671	Palom	3	2022-08-01	2.5	2	2	1	11/19/21	0	0	0	15	282	9	40	9
Ark_2	Ark	1	3	Acropora_cervicornis	A2_3_TL_AC061	Palom	3	2022-08-01	3.5	6.5	5	7	11/19/21	20	0	0	40	280	9	40	9
Ark_2	Ark	1	3	Porites_porites	A2_3_TR_PPUnknown	Bahia	3	2022-08-01	1	1	1	NA	11/19/21	90	0	0	40	280	9	40	9
Ark_2	Ark	1	3	Porites_porites	A2_3_M_PPUnknown	Bahia	3	2022-08-01	4.5	7	6	6	11/19/21	40	0	0	40	280	9	40	9
Ark_2	Ark	1	3	Siderastrea_radians	A2_3_BL_SRUnknown	Bahia	3	2022-08-01	3	5	4	NA	11/19/21	80	0	0	40	280	9	40	9
Ark_2	Ark	1	3	Acropora_cervicornis	A2_3_BR_AC116	Palom	3	2022-08-01	5	3.5	2	3	11/19/21	0	0	0	40	280	9	40	9
Ark_2	Ark	1	57	Acropora_cervicornis	A2_57_TL_ACUnknown	Palom	3	2022-08-01	NA	NA	NA	NA	11/19/21	NA	1	2	30	280	9	40	9
Ark_2	Ark	1	57	Porites_porites	A2_57_TR_PPUnknown	Bahia	3	2022-08-01	6.5	9	6.5	15	11/19/21	20	0	0	30	280	9	40	9
Ark_2	Ark	1	57	Acropora_cervicornis	A2_57_M_ACUnknown	Palom	3	2022-08-01	7.5	6.5	6.5	7	11/19/21	0	0	0	30	280	9	40	9
Ark_2	Ark	1	57	Siderastrea_radians	A2_57_BL_SRUnknown	Bahia	3	2022-08-01	3	5	4.5	NA	11/19/21	90	0	0	30	280	9	40	9
Ark_2	Ark	1	57	Acropora_cervicornis	A2_57_BR_ACUnknown	Palom	3	2022-08-01	7	13	5	15	11/19/21	0	0	0	30	280	9	40	9
Ark_2	Ark	1	32	Acropora_cervicornis	A2_32_TL_AC061	Palom	3	2022-08-01	7.5	10	8	9	11/19/21	0	0	0	50	280	9	40	9
Ark_2	Ark	1	32	Porites_porites	A2_32_TR_PPUnknown	Bahia	3	2022-08-01	4.5	7	3.5	5	11/19/21	10	0	0	50	280	9	40	9
Ark_2	Ark	1	32	Acropora_cervicornis	A2_32_M_ACUnknown	Palom	3	2022-08-01	12.5	10	11.5	23	11/19/21	0	0	0	50	280	9	40	9
Ark_2	Ark	1	32	Porites_porites	A2_32_BL_PPUnknown	Bahia	3	2022-08-01	6.5	5	4.5	11	11/19/21	0	0	0	50	280	9	40	9
Ark_2	Ark	1	32	Porites_porites	A2_32_BR_PPUnknown	Bahia	3	2022-08-01	8	12	8	19	11/19/21	40	0	0	50	280	9	40	9
Ark_2	Ark	1	34	Porites_porites	A2_34_TL_PPUnknown	Bahia	3	2022-08-01	NA	NA	NA	NA	11/19/21	NA	1	2	25	280	9	40	9
Ark_2	Ark	1	34	Siderastrea_radians	A2_34_TR_PPUnknown	Bahia	3	2022-08-01	1.5	5	3	NA	11/19/21	0	0	0	25	280	9	40	9
Ark_2	Ark	1	34	Siderastrea_radians	A2_34_M_SRUnknown	Bahia	3	2022-08-01	2	4.5	3.5	NA	11/19/21	0	0	0	25	280	9	40	9
Ark_2	Ark	1	34	Porites_porites	A2_34_BL_SRUnknown	Bahia	3	2022-08-01	5	10	5	11	11/19/21	20	0	0	25	280	9	40	9
Ark_2	Ark	1	45	Acropora_cervicornis	A2_34_BR_PPUnknown	Palom	3	2022-08-01	6.5	6.5	5	2	11/19/21	5	0	0	40	280	9	40	9
Ark_2	Ark	1	45	Porites_porites	A2_45_TL_ACUnknown	Bahia	3	2022-08-01	5	9.5	7.5	13	11/19/21	10	0	0	40	280	9	40	9
Ark_2	Ark	1	45	Acropora_cervicornis	A2_45_TR_PPUnknown	Palom	3	2022-08-01	12	7	4.5	11	11/19/21	10	0	0	40	280	9	40	9
Ark_2	Ark	1	45	Siderastrea_radians	A2_45_M_ACUnknown	Bahia	3	2022-08-01	2.5	4	3	NA	11/19/21	90	0	0	40	280	9	40	9
Ark_2	Ark	1	45	Acropora_cervicornis	A2_45_BL_SRUnknown	Palom	3	2022-08-01	NA	NA	NA	NA	11/19/21	NA	1	2	40	280	9	40	9
Ark_2	Ark	1	23	Acropora_cervicornis	A2_23_TL_ACUnknown	Palom	4	2022-12-01	NA	NA	NA	NA	11/19/21	NA	0	1	50	388	13	55	12
Ark_2	Ark	1	23	Porites_porites	A2_23_TR_PPUnknown	Bahia	4	2022-12-01	NA	NA	NA	NA	11/19/21	NA	0	1	50	388	13	55	12
Ark_2	Ark	1	23	Acropora_cervicornis	A2_23_M_AC000	Palom	4	2022-12-01	4.5	4.5	4.5	1	11/19/21	0	0	0	50	388	13	55	12
Ark_2	Ark	1	23	Siderastrea_radians	A2_23_BL_SRUnknown	Bahia	4	2022-12-01	2	5	3	NA	11/19/21	20	0	0	50	388	13	55	12
Ark_2	Ark	1	23	Acropora_cervicornis	A2_23_BR_AC675	Palom	4	2022-12-01	12	14	10.5	18	11/19/21	0	0	0	50	388	13	55	12
Ark_2	Ark	1	56	Acropora_cervicornis	A2_56_TL_AC000	Palom	4	2022-12-01	10.5	7	6	12	11/19/21	0	0	0	30	388	13	55	12
Ark_2	Ark	1	56	Porites_porites	A2_56_TR_PP030	Palom	4	2022-12-01	NA	NA	NA	NA	11/19/21	NA	1	2	30	388	13	55	12
Ark_2	Ark	1	56	Siderastrea_radians	A2_56_M_SRUnknown	Bahia	4	2022-12-01	NA	NA	NA	NA	11/19/21	NA	0	1	30	388	13	55	12
Ark_2	Ark	1	56	Porites_porites	A2_56_BL_PPUnknown	Bahia	4	2022-12-01	NA	NA	NA	NA	11/19/21	NA	1	2	30	388	13	55	12
Ark_2	Ark	1	56	Acropora_cervicornis	A2_56_BR_AC116	Palom	4	2022-12-01	2.5	2.5	3	1	11/19/21	0	0	0	30	388	13	55	12
Ark_2	Ark	1	29	Acropora_cervicornis	A2_29_TL_AC049	Palom	4	2022-12-01	3.5	4	3.5	7	11/19/21	0	0	0	20	388	13	55	12
Ark_2	Ark	1	29	Porites_porites	A2_29_TR_PP030	Palom	4	2022-12-01	4	6.5	3	1	11/19/21	90	0	0	20	388	13	55	12
Ark_2	Ark	1	29	Porites_porites	A2_29_M_PPUnknown	Bahia	4	2022-12-01	7	10	8	32	11/19/21	0	0	0	20	388	13	55	12
Ark_2	Ark	1	29	Siderastrea_radians	A2_29_BL_SRUnknown	Bahia	4	2022-12-01	2	5	3	NA	11/19/21	80	0	0	20	388	13	55	12
Ark_2	Ark	1	29	Acropora_cervicornis	A2_29_BR_AC671	Palom	4	2022-12-01	NA	NA	NA	NA	11/19/21	NA	1	2	20	388	13	55	12
Ark_2	Ark	1	40	Acropora_cervicornis	A2_40_TL_AC000	Palom	4	2022-12-01	13	14	11.5	15	11/19/21	0	0	0	5	388	13	55	12
Ark_2	Ark	1	40	Porites_porites	A2_40_TR_PP078	Palom	4	2022-12-01	9	10	6	3	11/19/21	80	0	0	5	388	13	55	12
Ark_2	Ark	1	40	Porites_porites	A2_40_M_PPUnknown	Bahia	4	2022-12-01	7.5	9.5	7	24	11/19/21	50	0	0	5	388	13	55	12
Ark_2	Ark	1	40	Acropora_cervicornis	A2_40_BL_ACUnknown	Palom	4	2022-12-01	NA	NA	NA	NA	11/19/21	NA	1	2	5	388	13	55	12
Ark_2	Ark	1	40	Acropora_cervicornis	A2_40_BR_AC061	Palom	4	2022-12-01	11.5	12	10	11	11/19/21	0	0	0	5	388	13	55	12
Ark_2	Ark	1	46	Acropora_cervicornis	A2_46_TL_AC675	Palom	4	2022-12-01	10	13	8	25	11/19/21	0	0	0	30	388	13	55	12
Ark_2	Ark	1	46	Porites_porites	A2_46_TR_PPUnknown	Palom	4	2022-12-01	7	7	5	7	11/19/21	90	0	0	30	388	13	55	12
Ark_2	Ark	1	46	Acropora_cervicornis	A2_46_M_AC049	Palom	4	2022-12-01	10.5	12	9	16	11/19/21	0	0	0	30	388	13	55	12
Ark_2	Ark	1	46	Siderastrea_radians	A2_46_BL_SRUnknown	Bahia	4	2022-12-01	3	4	3.5	NA	11/19/21	15	0	0	30	388	13	55	12
Ark_2	Ark	1	46	Acropora_cervicornis	A2_46_BR_AC671	Palom	4	2022-12-01	3	3	2.5	3	11/19/21	15	0	0	30	388	13	55	12
Ark_2	Ark	1	3	Acropora_cervicornis	A2_3_TL_AC061	Palom	4	2022-12-01	4.5	6.5	5	7	11/19/21	0	0	0	40	388	13	55	12
Ark_2	Ark	1	3	Porites_porites	A2_3_TR_PPUnknown	Bahia	4	2022-12-01	1	1	1	NA	11/19/21	90	0	0	40	388	13	55	12
Ark_2	Ark	1	3	Porites_porites	A2_3_M_PPUnknown	Bahia	4	2022-12-01	5	5.5	4.5	2	11/19/21	90	0	0	40	388	13	55	12
Ark_2	Ark	1	3	Siderastrea_radians	A2_3_BL_SRUnknown	Bahia	4	2022-12-01	3	5	4	NA	11/19/21	50	0	0	40	388	13	55	12
Ark_2	Ark	1	3	Acropora_cervicornis	A2_3_BR_AC116	Palom	4	2022-12-01	6.5	4.5	2.5	1	11/19/21	90	0	0	40	388	13	55	12
Ark_2	Ark	1	57	Acropora_cervicornis	A2_57_TL_ACUnknown	Palom	4	2022-12-01	NA	NA	NA	NA	11/19/21	NA	1	2	40	388	13	55	12
Ark_2	Ark	1	57	Porites_porites	A2_57_TR_PPUnknown	Bahia	4	2022-12-01	6.5	9	7	12	11/19/21	70	0	0	40	388	13	55	12
Ark_2	Ark	1	57	Acropora_cervicornis	A2_57_M_ACUnknown	Palom	4	2022-12-01	8.5	8	6.5	14	11/19/21	30	0	0	40	388	13	55	12
Ark_2	Ark	1	57	Siderastrea_radians	A2_57_BL_SRUnknown	Bahia	4	2022-12-01	3	5	4.5	NA	11/19/21	50	0	0	40	388	13	55	12
Ark_2	Ark	1	57	Acropora_cervicornis	A2_57_BR_ACUnknown	Palom	4	2022-12-01	7	13	7	18	11/19/21	0	0	0	40	388	13	55	12
Ark_2	Ark	1	32	Acropora_cervicornis	A2_32_TL_AC061	Palom	4	2022-12-01	10	11	8	8	11/19/21	15	0	0	30	388	13	55	12
Ark_2	Ark	1	32	Porites_porites	A2_32_TR_PPUnknown	Bahia	4	2022-12-01	4.5	7	3.5	5	11/19/21	30	0	0	30	388	13	55	12
Ark_2	Ark	1	32	Acropora_cervicornis	A2_32_M_ACUnknown	Palom	4	2022-12-01	10	15	12	17	11/19/21	20	0	0	30	388	13	55	12
Ark_2	Ark	1	32	Porites_porites	A2_32_BL_PPUnknown	Bahia	4	2022-12-01	6.5	7	7	16	11/19/21	0	0	0	30	388	13	55	12
Ark_2	Ark	1	32	Porites_porites	A2_32_BR_PPUnknown	Bahia	4	2022-12-01	3.5	7	2.5	3	11/19/21	90	0	0	30	388	13	55	12
Ark_2	Ark	1	34	Porites_porites	A2_34_TL_PPUnknown	Bahia	4	2022-12-01	NA	NA	NA	NA	11/19/21	NA	1	2	25	388	13	55	12
Ark_2	Ark	1	34	Siderastrea_radians	A2_34_TR_PPUnknown	Bahia	4	2022-12-01	1.5	5	3	NA	11/19/21	5	0	0	25	388	13	55	12
Ark_2	Ark	1	34	Siderastrea_radians	A2_34_M_SRUnknown	Bahia	4	2022-12-01	2	4.5	3.5	NA	11/19/21	0	0	0	25	388	13	55	12
Ark_2	Ark	1	34	Porites_porites	A2_34_BL_SRUnknown	Bahia	4	2022-12-01	6	10	6	13	11/19/21	0	0	0	25	388	13	55	12
Ark_2	Ark	1	45	Acropora_cervicornis	A2_34_BR_PPUnknown	Palom	4	2022-12-01	8	8.5	5	3	11/19/21	0	0	0	25	388	13	55	12
Ark_2	Ark	1	45	Porites_porites	A2_45_TL_ACUnknown	Bahia	4	2022-12-01	6.5	10	7.5	26	11/19/21	0	0	0	25	388	13	55	12
Ark_2	Ark	1	45	Acropora_cervicornis	A2_45_TR_PPUnknown	Palom	4	2022-12-01	12.5	8.5	5.5	11	11/19/21	0	0	0	25	388	13	55	12
Ark_2	Ark	1	45	Siderastrea_radians	A2_45_M_ACUnknown	Bahia	4	2022-12-01	NA	NA	NA	NA	11/19/21	NA	0	1	25	388	13	55	12
Ark_2	Ark	1	45	Acropora_cervicornis	A2_45_BL_SRUnknown	Palom	4	2022-12-01	NA	NA	NA	NA	11/19/21	NA	1	2	25	388	13	55	12
Ark_2	Ark	1	23	Acropora_cervicornis	A2_23_TL_ACUnknown	Palom	5	2023-06-01	NA	NA	NA	NA	11/19/21	NA	0	1	20	566	19	81	19
Ark_2	Ark	1	23	Porites_porites	A2_23_TR_PPUnknown	Bahia	5	2023-06-01	NA	NA	NA	NA	11/19/21	NA	0	1	20	566	19	81	19
Ark_2	Ark	1	23	Acropora_cervicornis	A2_23_M_AC000	Palom	5	2023-06-01	4.5	5	4.5	5	11/19/21	5	0	0	20	566	19	81	19
Ark_2	Ark	1	23	Siderastrea_radians	A2_23_BL_SRUnknown	Bahia	5	2023-06-01	2	5	3	NA	11/19/21	80	0	0	20	566	19	81	19
Ark_2	Ark	1	23	Acropora_cervicornis	A2_23_BR_AC675	Palom	5	2023-06-01	13	4	10.5	9	11/19/21	0	0	0	20	566	19	81	19
Ark_2	Ark	1	56	Acropora_cervicornis	A2_56_TL_AC000	Palom	5	2023-06-01	NA	NA	NA	NA	11/19/21	NA	1	2	35	566	19	81	19
Ark_2	Ark	1	56	Porites_porites	A2_56_TR_PP030	Palom	5	2023-06-01	NA	NA	NA	NA	11/19/21	NA	1	2	35	566	19	81	19
Ark_2	Ark	1	56	Siderastrea_radians	A2_56_M_SRUnknown	Bahia	5	2023-06-01	NA	NA	NA	NA	11/19/21	NA	0	1	35	566	19	81	19
Ark_2	Ark	1	56	Porites_porites	A2_56_BL_PPUnknown	Bahia	5	2023-06-01	NA	NA	NA	NA	11/19/21	NA	1	2	35	566	19	81	19
Ark_2	Ark	1	56	Acropora_cervicornis	A2_56_BR_AC116	Palom	5	2023-06-01	2.5	2.5	3	1	11/19/21	0	0	0	35	566	19	81	19
Ark_2	Ark	1	29	Acropora_cervicornis	A2_29_TL_AC049	Palom	5	2023-06-01	3.5	4	3.5	7	11/19/21	90	0	0	30	566	19	81	19
Ark_2	Ark	1	29	Porites_porites	A2_29_TR_PP030	Palom	5	2023-06-01	NA	NA	NA	NA	11/19/21	NA	0	1	30	566	19	81	19
Ark_2	Ark	1	29	Porites_porites	A2_29_M_PPUnknown	Bahia	5	2023-06-01	NA	NA	NA	NA	11/19/21	NA	1	2	30	566	19	81	19
Ark_2	Ark	1	29	Siderastrea_radians	A2_29_BL_SRUnknown	Bahia	5	2023-06-01	NA	NA	NA	NA	11/19/21	NA	0	1	30	566	19	81	19
Ark_2	Ark	1	29	Acropora_cervicornis	A2_29_BR_AC671	Palom	5	2023-06-01	NA	NA	NA	NA	11/19/21	NA	1	2	30	566	19	81	19
Ark_2	Ark	1	40	Acropora_cervicornis	A2_40_TL_AC000	Palom	5	2023-06-01	NA	NA	NA	NA	11/19/21	NA	1	2	25	566	19	81	19
Ark_2	Ark	1	40	Porites_porites	A2_40_TR_PP078	Palom	5	2023-06-01	9.5	6.5	6	3	11/19/21	60	0	0	25	566	19	81	19
Ark_2	Ark	1	40	Porites_porites	A2_40_M_PPUnknown	Bahia	5	2023-06-01	8	9.5	8	20+	11/19/21	65	0	0	25	566	19	81	19
Ark_2	Ark	1	40	Acropora_cervicornis	A2_40_BL_ACUnknown	Palom	5	2023-06-01	NA	NA	NA	NA	11/19/21	NA	1	2	25	566	19	81	19
Ark_2	Ark	1	40	Acropora_cervicornis	A2_40_BR_AC061	Palom	5	2023-06-01	11.5	12	10	9	11/19/21	15	0	0	25	566	19	81	19
Ark_2	Ark	1	46	Acropora_cervicornis	A2_46_TL_AC675	Palom	5	2023-06-01	10	14	9	20+	11/19/21	25	0	0	35	566	19	81	19
Ark_2	Ark	1	46	Porites_porites	A2_46_TR_PPUnknown	Palom	5	2023-06-01	NA	NA	NA	NA	11/19/21	NA	1	2	35	566	19	81	19
Ark_2	Ark	1	46	Acropora_cervicornis	A2_46_M_AC049	Palom	5	2023-06-01	10.5	10	7	13	11/19/21	15	0	0	35	566	19	81	19
Ark_2	Ark	1	46	Siderastrea_radians	A2_46_BL_SRUnknown	Bahia	5	2023-06-01	3	4	3.5	NA	11/19/21	40	0	0	35	566	19	81	19
Ark_2	Ark	1	46	Acropora_cervicornis	A2_46_BR_AC671	Palom	5	2023-06-01	3	3	3.5	3	11/19/21	40	0	0	35	566	19	81	19
Ark_2	Ark	1	3	Acropora_cervicornis	A2_3_TL_AC061	Palom	5	2023-06-01	5	6.5	5.5	7	11/19/21	80	0	0	15	566	19	81	19
Ark_2	Ark	1	3	Porites_porites	A2_3_TR_PPUnknown	Bahia	5	2023-06-01	2.5	4.5	2	2	11/19/21	0	0	0	15	566	19	81	19
Ark_2	Ark	1	3	Porites_porites	A2_3_M_PPUnknown	Bahia	5	2023-06-01	6.5	7.5	6	9	11/19/21	30	0	0	15	566	19	81	19
Ark_2	Ark	1	3	Siderastrea_radians	A2_3_BL_SRUnknown	Bahia	5	2023-06-01	NA	NA	NA	NA	11/19/21	NA	0	1	15	566	19	81	19
Ark_2	Ark	1	3	Acropora_cervicornis	A2_3_BR_AC116	Palom	5	2023-06-01	NA	NA	NA	NA	11/19/21	NA	1	2	15	566	19	81	19
Ark_2	Ark	1	57	Acropora_cervicornis	A2_57_TL_ACUnknown	Palom	5	2023-06-01	NA	NA	NA	NA	11/19/21	NA	1	2	45	566	19	81	19
Ark_2	Ark	1	57	Porites_porites	A2_57_TR_PPUnknown	Bahia	5	2023-06-01	7	9	8	16	11/19/21	50	0	0	45	566	19	81	19
Ark_2	Ark	1	57	Acropora_cervicornis	A2_57_M_ACUnknown	Palom	5	2023-06-01	NA	NA	NA	NA	11/19/21	NA	1	2	45	566	19	81	19
Ark_2	Ark	1	57	Siderastrea_radians	A2_57_BL_SRUnknown	Bahia	5	2023-06-01	3	5	4.5	NA	11/19/21	20	0	0	45	566	19	81	19
Ark_2	Ark	1	57	Acropora_cervicornis	A2_57_BR_ACUnknown	Palom	5	2023-06-01	6.5	8.5	6.5	9	11/19/21	25	0	0	45	566	19	81	19
Ark_2	Ark	1	32	Acropora_cervicornis	A2_32_TL_AC061	Palom	5	2023-06-01	3	4.5	4.5	1	11/19/21	0	0	0	20	566	19	81	19
Ark_2	Ark	1	32	Porites_porites	A2_32_TR_PPUnknown	Bahia	5	2023-06-01	5.5	6.5	5.5	5	11/19/21	90	0	0	20	566	19	81	19
Ark_2	Ark	1	32	Acropora_cervicornis	A2_32_M_ACUnknown	Palom	5	2023-06-01	NA	NA	NA	NA	11/19/21	NA	1	2	20	566	19	81	19
Ark_2	Ark	1	32	Porites_porites	A2_32_BL_PPUnknown	Bahia	5	2023-06-01	2.5	6	4	3	11/19/21	90	0	0	20	566	19	81	19
Ark_2	Ark	1	32	Porites_porites	A2_32_BR_PPUnknown	Bahia	5	2023-06-01	4	5	3.5	3	11/19/21	95	0	0	20	566	19	81	19
Ark_2	Ark	1	34	Porites_porites	A2_34_TL_PPUnknown	Bahia	5	2023-06-01	NA	NA	NA	NA	11/19/21	NA	1	2	30	566	19	81	19
Ark_2	Ark	1	34	Siderastrea_radians	A2_34_TR_PPUnknown	Bahia	5	2023-06-01	1.5	5	3	NA	11/19/21	20	0	0	30	566	19	81	19
Ark_2	Ark	1	34	Siderastrea_radians	A2_34_M_SRUnknown	Bahia	5	2023-06-01	2	4.5	3.5	NA	11/19/21	60	0	0	30	566	19	81	19
Ark_2	Ark	1	34	Porites_porites	A2_34_BL_SRUnknown	Bahia	5	2023-06-01	6	6.5	6	8	11/19/21	65	0	0	30	566	19	81	19
Ark_2	Ark	1	45	Acropora_cervicornis	A2_34_BR_PPUnknown	Palom	5	2023-06-01	10	4.5	3	4	11/19/21	10	0	0	30	566	19	81	19
Ark_2	Ark	1	45	Porites_porites	A2_45_TL_ACUnknown	Bahia	5	2023-06-01	NA	NA	NA	NA	11/19/21	NA	1	2	50	566	19	81	19
Ark_2	Ark	1	45	Acropora_cervicornis	A2_45_TR_PPUnknown	Palom	5	2023-06-01	10	10	8	13	11/19/21	35	0	0	50	566	19	81	19
Ark_2	Ark	1	45	Siderastrea_radians	A2_45_M_ACUnknown	Bahia	5	2023-06-01	NA	NA	NA	NA	11/19/21	NA	0	1	50	566	19	81	19
Ark_2	Ark	1	45	Acropora_cervicornis	A2_45_BL_SRUnknown	Palom	5	2023-06-01	NA	NA	NA	NA	11/19/21	NA	1	2	50	566	19	81	19
Ark_2	Ark	2	78	Acropora_cervicornis	A2_78_T_AC049	Palom	2	2022-05-01	6	1	1	1	5/6/22	0	0	0	0	0	0	0	0
Ark_2	Ark	2	78	Orbicella_faveolata	A2_78_L_OF097	Palom	2	2022-05-01	1	2	2	0	5/6/22	0	0	0	0	0	0	0	0
Ark_2	Ark	2	78	Siderastrea_siderea	A2_78_M_SSUnique	Mosq	2	2022-05-01	2	2.5	2.5	0	5/6/22	0	0	0	0	0	0	0	0
Ark_2	Ark	2	78	Porites_porites	A2_78_R_PP030	Palom	2	2022-05-01	2.5	5	2.5	2	5/6/22	0	0	0	0	0	0	0	0
Ark_2	Ark	2	78	Porites_furcata	A2_78_B_PF1	Mosq	2	2022-05-01	4	4	2.5	4	5/6/22	0	0	0	0	0	0	0	0
Ark_2	Ark	2	25	Acropora_cervicornis	A2_25_T_AC049	Palom	2	2022-05-01	8	4	1.5	2	5/6/22	0	0	0	0	0	0	0	0
Ark_2	Ark	2	25	Orbicella_franksii	A2_25_L_Ofr035	Palom	2	2022-05-01	1	2	1.5	0	5/6/22	0	0	0	0	0	0	0	0
Ark_2	Ark	2	25	Siderastrea_siderea	A2_25_M_SSUnique	Mosq	2	2022-05-01	3	3	2.5	0	5/6/22	0	0	0	0	0	0	0	0
Ark_2	Ark	2	25	Porites_porites	A2_25_R_PP030	Palom	2	2022-05-01	3.5	5	2.5	4	5/6/22	0	0	0	0	0	0	0	0
Ark_2	Ark	2	25	Porites_furcata	A2_25_B_PF2	Mosq	2	2022-05-01	2	3.5	2.5	3	5/6/22	0	0	0	0	0	0	0	0
Ark_2	Ark	2	28	Acropora_cervicornis	A2_28_T_AC671	Palom	2	2022-05-01	7	1	1	1	5/6/22	0	0	0	0	0	0	0	0
Ark_2	Ark	2	28	Porites_astreoides	A2_28_L_PAUnique	Mosq	2	2022-05-01	3	4	3.5	0	5/6/22	0	0	0	0	0	0	0	0
Ark_2	Ark	2	28	Siderastrea_siderea	A2_28_M_SS3	Mosq	2	2022-05-01	2	2.5	2	0	5/6/22	0	0	0	0	0	0	0	0
Ark_2	Ark	2	28	Porites_porites	A2_28_R_PP078	Palom	2	2022-05-01	4	3	1.5	2	5/6/22	0	0	0	0	0	0	0	0
Ark_2	Ark	2	28	Porites_furcata	A2_28_B_PF3	Mosq	2	2022-05-01	6	8	7	8	5/6/22	0	0	0	0	0	0	0	0
Ark_2	Ark	2	17	Acropora_cervicornis	A2_17_T_AC671	Palom	2	2022-05-01	6.5	1	1	1	5/6/22	0	0	0	0	0	0	0	0
Ark_2	Ark	2	17	Porites_astreoides	A2_17_L_PAUnique	Mosq	2	2022-05-01	2	3.5	2.5	0	5/6/22	0	0	0	0	0	0	0	0
Ark_2	Ark	2	17	Siderastrea_siderea	A2_17_M_SSUnique	Mosq	2	2022-05-01	2.5	3	2	0	5/6/22	0	0	0	0	0	0	0	0
Ark_2	Ark	2	17	Porites_porites	A2_17_R_PP078	Palom	2	2022-05-01	4	3.5	1	2	5/6/22	0	0	0	0	0	0	0	0
Ark_2	Ark	2	17	Porites_furcata	A2_17_B_PF4	Mosq	2	2022-05-01	4.5	4.5	3	3	5/6/22	0	0	0	0	0	0	0	0
Ark_2	Ark	2	24	Acropora_cervicornis	A2_24_T_AC674	Palom	2	2022-05-01	6.5	1	1	1	5/6/22	0	0	0	0	0	0	0	0
Ark_2	Ark	2	24	Agaricia	A2_24_L_AGUnique	Mosq	2	2022-05-01	1	2.5	2	0	5/6/22	0	0	0	0	0	0	0	0
Ark_2	Ark	2	24	Siderastrea_siderea	A2_24_M_SSUnique	Mosq	2	2022-05-01	1.5	2.5	1.5	0	5/6/22	0	0	0	0	0	0	0	0
Ark_2	Ark	2	24	Porites_porites	A2_24_R_PP030	Palom	2	2022-05-01	3.5	6	3	4	5/6/22	0	0	0	0	0	0	0	0
Ark_2	Ark	2	24	Porites_furcata	A2_24_B_PF5	Mosq	2	2022-05-01	3	6.5	3.5	5	5/6/22	0	0	0	0	0	0	0	0
Ark_2	Ark	2	97	Acropora_cervicornis	A2_97_T_AC674	Palom	2	2022-05-01	7	1	1	2	5/6/22	0	0	0	0	0	0	0	0
Ark_2	Ark	2	97	Porites_astreoides	A2_97_L_PAUnique	Mosq	2	2022-05-01	2	3	2	0	5/6/22	0	0	0	0	0	0	0	0
Ark_2	Ark	2	97	Siderastrea_siderea	A2_97_M_SS1	Mosq	2	2022-05-01	0.5	5	3	0	5/6/22	0	0	0	0	0	0	0	0
Ark_2	Ark	2	97	Porites_porites	A2_97_R_PP030	Palom	2	2022-05-01	2.5	3.5	1.5	2	5/6/22	0	0	0	0	0	0	0	0
Ark_2	Ark	2	97	Porites_furcata	A2_97_B_PFUnique	Mosq	2	2022-05-01	3.5	5	3.5	10	5/6/22	0	0	0	0	0	0	0	0
Ark_2	Ark	2	88	Acropora_cervicornis	A2_88_T_AC000	Palom	2	2022-05-01	6	1	1	1	5/6/22	0	0	0	0	0	0	0	0
Ark_2	Ark	2	88	Porites_astreoides	A2_88_L_PAUnique	Mosq	2	2022-05-01	3	5	2	0	5/6/22	0	0	0	0	0	0	0	0
Ark_2	Ark	2	88	Siderastrea_siderea	A2_88_M_SS1	Mosq	2	2022-05-01	2.5	6	3.5	0	5/6/22	0	0	0	0	0	0	0	0
Ark_2	Ark	2	88	Porites_porites	A2_88_R_PP078	Palom	2	2022-05-01	3	5	1.5	3	5/6/22	0	0	0	0	0	0	0	0
Ark_2	Ark	2	88	Porites_furcata	A2_88_B_PF7	Mosq	2	2022-05-01	3.5	5.5	3.5	6	5/6/22	0	0	0	0	0	0	0	0
Ark_2	Ark	2	69	Acropora_cervicornis	A2_69_T_AC000	Palom	2	2022-05-01	4.5	4.5	4	4	5/6/22	0	0	0	0	0	0	0	0
Ark_2	Ark	2	69	Agaricia	A2_69_L_AG2	Mosq	2	2022-05-01	2.5	7	5	0	5/6/22	0	0	0	0	0	0	0	0
Ark_2	Ark	2	69	Siderastrea_siderea	A2_69_M_SSUnique	Mosq	2	2022-05-01	1.5	3	3	0	5/6/22	0	0	0	0	0	0	0	0
Ark_2	Ark	2	69	Porites_porites	A2_69_R_PP030	Palom	2	2022-05-01	3.5	5.5	3	3	5/6/22	0	0	0	0	0	0	0	0
Ark_2	Ark	2	69	Porites_furcata	A2_69_B_PF8	Mosq	2	2022-05-01	3.5	4	2.5	4	5/6/22	0	0	0	0	0	0	0	0
Ark_2	Ark	2	89	Acropora_cervicornis	A2_89_T_AC116	Palom	2	2022-05-01	7	4	2.5	5	5/6/22	0	0	0	0	0	0	0	0
Ark_2	Ark	2	89	Agaricia	A2_89_L_AGUnique	Mosq	2	2022-05-01	1.5	7	4	0	5/6/22	0	0	0	0	0	0	0	0
Ark_2	Ark	2	89	Siderastrea_siderea	A2_89_M_SSUnique	Mosq	2	2022-05-01	1.5	3.5	3	0	5/6/22	0	0	0	0	0	0	0	0
Ark_2	Ark	2	89	Porites_porites	A2_89_R_PP030	Palom	2	2022-05-01	4.5	5	2.5	2	5/6/22	0	0	0	0	0	0	0	0
Ark_2	Ark	2	89	Porites_furcata	A2_89_B_PF9	Mosq	2	2022-05-01	4	4.5	3	4	5/6/22	0	0	0	0	0	0	0	0
Ark_2	Ark	2	73	Acropora_cervicornis	A2_73_T_AC116	Palom	2	2022-05-01	5.5	5	2.5	4	5/6/22	0	0	0	0	0	0	0	0
Ark_2	Ark	2	73	Agaricia	A2_73_L_AGUnique	Mosq	2	2022-05-01	1.5	7	5	0	5/6/22	0	0	0	0	0	0	0	0
Ark_2	Ark	2	73	Siderastrea_siderea	A2_73_M_SSUnique	Mosq	2	2022-05-01	0.5	2	1.5	0	5/6/22	0	0	0	0	0	0	0	0
Ark_2	Ark	2	73	Porites_porites	A2_73_R_PP078	Palom	2	2022-05-01	3.5	1	1	1	5/6/22	0	0	0	0	0	0	0	0
Ark_2	Ark	2	73	Porites_furcata	A2_73_B_PFUnk_A	Mosq	2	2022-05-01	4	2	2	3	5/6/22	0	0	0	0	0	0	0	0
Ark_2	Ark	2	78	Acropora_cervicornis	A2_78_T_AC049	Palom	3	2022-08-01	2.5	2	2	1	5/6/22	0	0	0	70	112	4	16	3
Ark_2	Ark	2	78	Orbicella_faveolata	A2_78_L_OF097	Palom	3	2022-08-01	1.5	2.5	2.5	NA	5/6/22	0	0	0	70	112	4	16	3
Ark_2	Ark	2	78	Siderastrea_siderea	A2_78_M_SSUnique	Mosq	3	2022-08-01	2	3	2.5	NF	5/6/22	0	0	0	70	112	4	16	3
Ark_2	Ark	2	78	Porites_porites	A2_78_R_PP030	Palom	3	2022-08-01	3.5	6	4	2	5/6/22	30	0	0	70	112	4	16	3
Ark_2	Ark	2	78	Porites_furcata	A2_78_B_PF1	Mosq	3	2022-08-01	5	7	4.5	5	5/6/22	0	0	0	70	112	4	16	3
Ark_2	Ark	2	25	Acropora_cervicornis	A2_25_T_AC049	Palom	3	2022-08-01	11	7.5	4	7	5/6/22	0	0	0	50	112	4	16	3
Ark_2	Ark	2	25	Orbicella_franksii	A2_25_L_Ofr035	Palom	3	2022-08-01	1.5	2.5	2.5	NA	5/6/22	0	0	0	50	112	4	16	3
Ark_2	Ark	2	25	Siderastrea_siderea	A2_25_M_SSUnique	Mosq	3	2022-08-01	3	3.5	3	NA	5/6/22	0	0	0	50	112	4	16	3
Ark_2	Ark	2	25	Porites_porites	A2_25_R_PP030	Palom	3	2022-08-01	4.5	5.5	3	4	5/6/22	0	0	0	50	112	4	16	3
Ark_2	Ark	2	25	Porites_furcata	A2_25_B_PF2	Mosq	3	2022-08-01	4	6	4	3	5/6/22	50	0	0	50	112	4	16	3
Ark_2	Ark	2	28	Acropora_cervicornis	A2_28_T_AC671	Palom	3	2022-08-01	NA	NA	NA	NA	5/6/22	NA	1	2	10	112	4	16	3
Ark_2	Ark	2	28	Porites_astreoides	A2_28_L_PAUnique	Mosq	3	2022-08-01	3.5	4.5	4	NA	5/6/22	0	0	0	10	112	4	16	3
Ark_2	Ark	2	28	Siderastrea_siderea	A2_28_M_SS3	Mosq	3	2022-08-01	2	2.5	2	NA	5/6/22	80	0	0	10	112	4	16	3
Ark_2	Ark	2	28	Porites_porites	A2_28_R_PP078	Palom	3	2022-08-01	4.5	5	4	3	5/6/22	0	0	0	10	112	4	16	3
Ark_2	Ark	2	28	Porites_furcata	A2_28_B_PF3	Mosq	3	2022-08-01	6	10.5	7	13	5/6/22	0	0	0	10	112	4	16	3
Ark_2	Ark	2	17	Acropora_cervicornis	A2_17_T_AC671	Palom	3	2022-08-01	1.5	1	1	1	5/6/22	0	0	0	25	112	4	16	3
Ark_2	Ark	2	17	Porites_astreoides	A2_17_L_PAUnique	Mosq	3	2022-08-01	NA	NA	NA	NA	5/6/22	NA	0	1	25	112	4	16	3
Ark_2	Ark	2	17	Siderastrea_siderea	A2_17_M_SSUnique	Mosq	3	2022-08-01	2.5	3	2	NA	5/6/22	0	0	0	25	112	4	16	3
Ark_2	Ark	2	17	Porites_porites	A2_17_R_PP078	Palom	3	2022-08-01	5	6	2	2	5/6/22	0	0	0	25	112	4	16	3
Ark_2	Ark	2	17	Porites_furcata	A2_17_B_PF4	Mosq	3	2022-08-01	8.5	6	5	7	5/6/22	25	0	0	25	112	4	16	3
Ark_2	Ark	2	24	Acropora_cervicornis	A2_24_T_AC674	Palom	3	2022-08-01	8.5	6	5	7	5/6/22	0	0	0	50	112	4	16	3
Ark_2	Ark	2	24	Agaricia	A2_24_L_AGUnique	Mosq	3	2022-08-01	1	3	2.5	NA	5/6/22	0	0	0	50	112	4	16	3
Ark_2	Ark	2	24	Siderastrea_siderea	A2_24_M_SSUnique	Mosq	3	2022-08-01	1.5	2.5	1.5	NA	5/6/22	0	0	0	50	112	4	16	3
Ark_2	Ark	2	24	Porites_porites	A2_24_R_PP030	Palom	3	2022-08-01	4	7	4.5	4	5/6/22	0	0	0	50	112	4	16	3
Ark_2	Ark	2	24	Porites_furcata	A2_24_B_PF5	Mosq	3	2022-08-01	3	8.5	6	7	5/6/22	0	0	0	50	112	4	16	3
Ark_2	Ark	2	97	Acropora_cervicornis	A2_97_T_AC674	Palom	3	2022-08-01	3	1.5	1.5	2	5/6/22	0	0	0	40	114	4	16	3
Ark_2	Ark	2	97	Porites_astreoides	A2_97_L_PAUnique	Mosq	3	2022-08-01	2	3.5	3	NA	5/6/22	0	0	0	40	114	4	16	3
Ark_2	Ark	2	97	Siderastrea_siderea	A2_97_M_SS1	Mosq	3	2022-08-01	1	5	3	NA	5/6/22	15	0	0	40	114	4	16	3
Ark_2	Ark	2	97	Porites_porites	A2_97_R_PP030	Palom	3	2022-08-01	3.5	6.5	3	4	5/6/22	0	0	0	40	114	4	16	3
Ark_2	Ark	2	97	Porites_furcata	A2_97_B_PFUnique	Mosq	3	2022-08-01	6	8	5	16	5/6/22	0	0	0	40	114	4	16	3
Ark_2	Ark	2	88	Acropora_cervicornis	A2_88_T_AC000	Palom	3	2022-08-01	NA	NA	NA	NA	5/6/22	NA	0	1	15	114	4	16	3
Ark_2	Ark	2	88	Porites_astreoides	A2_88_L_PAUnique	Mosq	3	2022-08-01	3	5	2	NA	5/6/22	50	0	0	15	114	4	16	3
Ark_2	Ark	2	88	Siderastrea_siderea	A2_88_M_SS1	Mosq	3	2022-08-01	2.5	6	4	NA	5/6/22	25	0	0	15	114	4	16	3
Ark_2	Ark	2	88	Porites_porites	A2_88_R_PP078	Palom	3	2022-08-01	4.5	7	3	5	5/6/22	20	0	0	15	114	4	16	3
Ark_2	Ark	2	88	Porites_furcata	A2_88_B_PF7	Mosq	3	2022-08-01	4.5	8	6	11	5/6/22	10	0	0	15	114	4	16	3
Ark_2	Ark	2	69	Acropora_cervicornis	A2_69_T_AC000	Palom	3	2022-08-01	6	7.5	5	4	5/6/22	0	0	0	60	114	4	16	3
Ark_2	Ark	2	69	Agaricia	A2_69_L_AG2	Mosq	3	2022-08-01	2.5	7.5	5	NA	5/6/22	0	0	0	60	114	4	16	3
Ark_2	Ark	2	69	Siderastrea_siderea	A2_69_M_SSUnique	Mosq	3	2022-08-01	1.5	3	3	NA	5/6/22	65	0	0	60	114	4	16	3
Ark_2	Ark	2	69	Porites_porites	A2_69_R_PP030	Palom	3	2022-08-01	3.5	6	3	4	5/6/22	0	0	0	60	114	4	16	3
Ark_2	Ark	2	69	Porites_furcata	A2_69_B_PF8	Mosq	3	2022-08-01	6	6.5	6	9	5/6/22	0	0	0	60	114	4	16	3
Ark_2	Ark	2	89	Acropora_cervicornis	A2_89_T_AC116	Palom	3	2022-08-01	9.5	8	7	7	5/6/22	0	0	0	30	114	4	16	3
Ark_2	Ark	2	89	Agaricia	A2_89_L_AGUnique	Mosq	3	2022-08-01	1.5	7	5	NA	5/6/22	0	0	0	30	114	4	16	3
Ark_2	Ark	2	89	Siderastrea_siderea	A2_89_M_SSUnique	Mosq	3	2022-08-01	1.5	3.5	3.5	NA	5/6/22	20	0	0	30	114	4	16	3
Ark_2	Ark	2	89	Porites_porites	A2_89_R_PP030	Palom	3	2022-08-01	5	5	4	2	5/6/22	90	0	0	30	114	4	16	3
Ark_2	Ark	2	89	Porites_furcata	A2_89_B_PF9	Mosq	3	2022-08-01	4.5	6.5	5	8	5/6/22	0	0	0	30	114	4	16	3
Ark_2	Ark	2	73	Acropora_cervicornis	A2_73_T_AC116	Palom	3	2022-08-01	7.5	6.5	6	14	5/6/22	0	0	0	70	114	4	16	3
Ark_2	Ark	2	73	Agaricia	A2_73_L_AGUnique	Mosq	3	2022-08-01	1.5	7	5	NA	5/6/22	0	0	0	70	114	4	16	3
Ark_2	Ark	2	73	Siderastrea_siderea	A2_73_M_SSUnique	Mosq	3	2022-08-01	0.5	2	1.5	NA	5/6/22	30	0	0	70	114	4	16	3
Ark_2	Ark	2	73	Porites_porites	A2_73_R_PP078	Palom	3	2022-08-01	4.5	4	3.5	4	5/6/22	0	0	0	70	114	4	16	3
Ark_2	Ark	2	73	Porites_furcata	A2_73_B_PFUnk_A	Mosq	3	2022-08-01	NA	NA	NA	NA	5/6/22	NA	0	1	70	114	4	16	3
Ark_2	Ark	2	78	Acropora_cervicornis	A2_78_T_AC049	Palom	4	2022-12-01	2.5	3.5	3	3	5/6/22	15	0	0	30	220	7	31	6
Ark_2	Ark	2	78	Orbicella_faveolata	A2_78_L_OF097	Palom	4	2022-12-01	1.5	2.5	2.5	NA	5/6/22	65	0	0	30	220	7	31	6
Ark_2	Ark	2	78	Siderastrea_siderea	A2_78_M_SSUnique	Mosq	4	2022-12-01	2	3	2.5	NA	5/6/22	0	0	0	30	220	7	31	6
Ark_2	Ark	2	78	Porites_porites	A2_78_R_PP030	Palom	4	2022-12-01	3.5	6	4	1	5/6/22	90	0	0	30	220	7	31	6
Ark_2	Ark	2	78	Porites_furcata	A2_78_B_PF1	Mosq	4	2022-12-01	NA	NA	NA	NA	5/6/22	NA	0	1	30	220	7	31	6
Ark_2	Ark	2	25	Acropora_cervicornis	A2_25_T_AC049	Palom	4	2022-12-01	11	8	5	8	5/6/22	0	0	0	50	220	7	31	6
Ark_2	Ark	2	25	Orbicella_franksii	A2_25_L_Ofr035	Palom	4	2022-12-01	2	3.5	3.5	NA	5/6/22	0	0	0	50	220	7	31	6
Ark_2	Ark	2	25	Siderastrea_siderea	A2_25_M_SSUnique	Mosq	4	2022-12-01	3	3.5	3.5	NA	5/6/22	0	0	0	50	220	7	31	6
Ark_2	Ark	2	25	Porites_porites	A2_25_R_PP030	Palom	4	2022-12-01	4.5	6	3.5	4	5/6/22	50	0	0	50	220	7	31	6
Ark_2	Ark	2	25	Porites_furcata	A2_25_B_PF2	Mosq	4	2022-12-01	4	6	4	3	5/6/22	90	0	0	50	220	7	31	6
Ark_2	Ark	2	28	Acropora_cervicornis	A2_28_T_AC671	Palom	4	2022-12-01	NA	NA	NA	NA	5/6/22	NA	1	2	30	220	7	31	6
Ark_2	Ark	2	28	Porites_astreoides	A2_28_L_PAUnique	Mosq	4	2022-12-01	3.5	4.5	4	NA	5/6/22	45	0	0	30	220	7	31	6
Ark_2	Ark	2	28	Siderastrea_siderea	A2_28_M_SS3	Mosq	4	2022-12-01	NA	NA	NA	NA	5/6/22	NA	0	1	30	220	7	31	6
Ark_2	Ark	2	28	Porites_porites	A2_28_R_PP078	Palom	4	2022-12-01	5	5	5	5	5/6/22	0	0	0	30	220	7	31	6
Ark_2	Ark	2	28	Porites_furcata	A2_28_B_PF3	Mosq	4	2022-12-01	7	10.5	7	15	5/6/22	15	0	0	30	220	7	31	6
Ark_2	Ark	2	17	Acropora_cervicornis	A2_17_T_AC671	Palom	4	2022-12-01	2.5	2	2	1	5/6/22	50	0	0	20	220	7	31	6
Ark_2	Ark	2	17	Porites_astreoides	A2_17_L_PAUnique	Mosq	4	2022-12-01	NA	NA	NA	NA	5/6/22	NA	0	1	20	220	7	31	6
Ark_2	Ark	2	17	Siderastrea_siderea	A2_17_M_SSUnique	Mosq	4	2022-12-01	2.5	3	2.5	NA	5/6/22	45	0	0	20	220	7	31	6
Ark_2	Ark	2	17	Porites_porites	A2_17_R_PP078	Palom	4	2022-12-01	5.5	7	2.5	5	5/6/22	0	0	0	20	220	7	31	6
Ark_2	Ark	2	17	Porites_furcata	A2_17_B_PF4	Mosq	4	2022-12-01	8.5	8	6.5	15	5/6/22	65	0	0	20	220	7	31	6
Ark_2	Ark	2	24	Acropora_cervicornis	A2_24_T_AC674	Palom	4	2022-12-01	1	3	2	1	5/6/22	0	0	0	30	220	7	31	6
Ark_2	Ark	2	24	Agaricia	A2_24_L_AGUnique	Mosq	4	2022-12-01	1	3.5	3	NA	5/6/22	0	0	0	30	220	7	31	6
Ark_2	Ark	2	24	Siderastrea_siderea	A2_24_M_SSUnique	Mosq	4	2022-12-01	1.5	3	2	NA	5/6/22	0	0	0	30	220	7	31	6
Ark_2	Ark	2	24	Porites_porites	A2_24_R_PP030	Palom	4	2022-12-01	4	7.5	5	4	5/6/22	30	0	0	30	220	7	31	6
Ark_2	Ark	2	24	Porites_furcata	A2_24_B_PF5	Mosq	4	2022-12-01	3	8.5	6	3	5/6/22	80	0	0	30	220	7	31	6
Ark_2	Ark	2	97	Acropora_cervicornis	A2_97_T_AC674	Palom	4	2022-12-01	4.5	3	2.5	3	5/6/22	0	0	0	15	220	7	31	6
Ark_2	Ark	2	97	Porites_astreoides	A2_97_L_PAUnique	Mosq	4	2022-12-01	2	3.5	3	NA	5/6/22	90	0	0	15	220	7	31	6
Ark_2	Ark	2	97	Siderastrea_siderea	A2_97_M_SS1	Mosq	4	2022-12-01	1	5	3	NA	5/6/22	50	0	0	15	220	7	31	6
Ark_2	Ark	2	97	Porites_porites	A2_97_R_PP030	Palom	4	2022-12-01	4	6.5	3	4	5/6/22	20	0	0	15	220	7	31	6
Ark_2	Ark	2	97	Porites_furcata	A2_97_B_PFUnique	Mosq	4	2022-12-01	7	8.5	6	11	5/6/22	60	0	0	15	220	7	31	6
Ark_2	Ark	2	88	Acropora_cervicornis	A2_88_T_AC000	Palom	4	2022-12-01	NA	NA	NA	NA	5/6/22	NA	0	1	15	220	7	31	6
Ark_2	Ark	2	88	Porites_astreoides	A2_88_L_PAUnique	Mosq	4	2022-12-01	3	5	2.5	NA	5/6/22	30	0	0	15	220	7	31	6
Ark_2	Ark	2	88	Siderastrea_siderea	A2_88_M_SS1	Mosq	4	2022-12-01	2.5	6	4	NA	5/6/22	30	0	0	15	220	7	31	6
Ark_2	Ark	2	88	Porites_porites	A2_88_R_PP078	Palom	4	2022-12-01	4.5	7	3	2	5/6/22	80	0	0	15	220	7	31	6
Ark_2	Ark	2	88	Porites_furcata	A2_88_B_PF7	Mosq	4	2022-12-01	4.5	8	6	3	5/6/22	90	0	0	15	220	7	31	6
Ark_2	Ark	2	69	Acropora_cervicornis	A2_69_T_AC000	Palom	4	2022-12-01	6	6	5	4	5/6/22	0	0	0	45	220	7	31	6
Ark_2	Ark	2	69	Agaricia	A2_69_L_AG2	Mosq	4	2022-12-01	2.5	7.5	5	NA	5/6/22	25	0	0	45	220	7	31	6
Ark_2	Ark	2	69	Siderastrea_siderea	A2_69_M_SSUnique	Mosq	4	2022-12-01	1.5	3	3	NA	5/6/22	60	0	0	45	220	7	31	6
Ark_2	Ark	2	69	Porites_porites	A2_69_R_PP030	Palom	4	2022-12-01	NA	NA	NA	NA	5/6/22	NA	0	1	45	220	7	31	6
Ark_2	Ark	2	69	Porites_furcata	A2_69_B_PF8	Mosq	4	2022-12-01	7	8	7	12	5/6/22	20	0	0	45	220	7	31	6
Ark_2	Ark	2	89	Acropora_cervicornis	A2_89_T_AC116	Palom	4	2022-12-01	10	8	7	6	5/6/22	5	0	0	30	220	7	31	6
Ark_2	Ark	2	89	Agaricia	A2_89_L_AGUnique	Mosq	4	2022-12-01	1.5	7	5	NA	5/6/22	0	0	0	30	220	7	31	6
Ark_2	Ark	2	89	Siderastrea_siderea	A2_89_M_SSUnique	Mosq	4	2022-12-01	1.5	3.5	3.5	NA	5/6/22	0	0	0	30	220	7	31	6
Ark_2	Ark	2	89	Porites_porites	A2_89_R_PP030	Palom	4	2022-12-01	4.5	3.5	3.5	1	5/6/22	95	0	0	30	220	7	31	6
Ark_2	Ark	2	89	Porites_furcata	A2_89_B_PF9	Mosq	4	2022-12-01	4	4.5	2	3	5/6/22	80	0	0	30	220	7	31	6
Ark_2	Ark	2	73	Acropora_cervicornis	A2_73_T_AC116	Palom	4	2022-12-01	8.5	9.5	7.5	14	5/6/22	0	0	0	75	220	7	31	6
Ark_2	Ark	2	73	Agaricia	A2_73_L_AGUnique	Mosq	4	2022-12-01	1.5	7	5	NA	5/6/22	0	0	0	75	220	7	31	6
Ark_2	Ark	2	73	Siderastrea_siderea	A2_73_M_SSUnique	Mosq	4	2022-12-01	0.5	2	1.5	NA	5/6/22	30	0	0	75	220	7	31	6
Ark_2	Ark	2	73	Porites_porites	A2_73_R_PP078	Palom	4	2022-12-01	4.5	5	3.5	4	5/6/22	0	0	0	75	220	7	31	6
Ark_2	Ark	2	73	Porites_furcata	A2_73_B_PFUnk_A	Mosq	4	2022-12-01	NA	NA	NA	NA	5/6/22	NA	0	1	75	220	7	31	6
Ark_2	Ark	2	78	Acropora_cervicornis	A2_78_T_AC049	Palom	5	2023-06-01	NA	NA	NA	NA	5/6/22	NA	0	1	40	399	13	57	12
Ark_2	Ark	2	78	Orbicella_faveolata	A2_78_L_OF097	Palom	5	2023-06-01	NA	NA	NA	NA	5/6/22	NA	0	1	40	399	13	57	12
Ark_2	Ark	2	78	Siderastrea_siderea	A2_78_M_SSUnique	Mosq	5	2023-06-01	3	4	3.5	NA	5/6/22	0	0	0	40	399	13	57	12
Ark_2	Ark	2	78	Porites_porites	A2_78_R_PP030	Palom	5	2023-06-01	4.5	6	3	1	5/6/22	0	0	0	40	399	13	57	12
Ark_2	Ark	2	78	Porites_furcata	A2_78_B_PF1	Mosq	5	2023-06-01	NA	NA	NA	NA	5/6/22	NA	0	1	40	399	13	57	12
Ark_2	Ark	2	25	Acropora_cervicornis	A2_25_T_AC049	Palom	5	2023-06-01	4	4	4	1	5/6/22	30	0	0	40	399	13	57	12
Ark_2	Ark	2	25	Orbicella_franksii	A2_25_L_Ofr035	Palom	5	2023-06-01	3.5	4	4	NA	5/6/22	0	0	0	40	399	13	57	12
Ark_2	Ark	2	25	Siderastrea_siderea	A2_25_M_SSUnique	Mosq	5	2023-06-01	3.5	4	3.5	NA	5/6/22	0	0	0	40	399	13	57	12
Ark_2	Ark	2	25	Porites_porites	A2_25_R_PP030	Palom	5	2023-06-01	4.5	6	3.5	4	5/6/22	75	0	0	40	399	13	57	12
Ark_2	Ark	2	25	Porites_furcata	A2_25_B_PF2	Mosq	5	2023-06-01	7.5	7	5	8	5/6/22	30	0	0	40	399	13	57	12
Ark_2	Ark	2	28	Acropora_cervicornis	A2_28_T_AC671	Palom	5	2023-06-01	NA	NA	NA	NA	5/6/22	NA	1	2	30	399	13	57	12
Ark_2	Ark	2	28	Porites_astreoides	A2_28_L_PAUnique	Mosq	5	2023-06-01	3.5	4.5	4.5	25	5/6/22	0	0	0	30	399	13	57	12
Ark_2	Ark	2	28	Siderastrea_siderea	A2_28_M_SS3	Mosq	5	2023-06-01	NA	NA	NA	NA	5/6/22	NA	0	1	30	399	13	57	12
Ark_2	Ark	2	28	Porites_porites	A2_28_R_PP078	Palom	5	2023-06-01	7	7	7	10	5/6/22	0	0	0	30	399	13	57	12
Ark_2	Ark	2	28	Porites_furcata	A2_28_B_PF3	Mosq	5	2023-06-01	3	6	4	4	5/6/22	30	0	0	30	399	13	57	12
Ark_2	Ark	2	17	Acropora_cervicornis	A2_17_T_AC671	Palom	5	2023-06-01	NA	NA	NA	NA	5/6/22	NA	1	2	30	399	13	57	12
Ark_2	Ark	2	17	Porites_astreoides	A2_17_L_PAUnique	Mosq	5	2023-06-01	NA	NA	NA	NA	5/6/22	NA	0	1	30	399	13	57	12
Ark_2	Ark	2	17	Siderastrea_siderea	A2_17_M_SSUnique	Mosq	5	2023-06-01	2.5	3	2.5	NA	5/6/22	10	0	0	30	399	13	57	12
Ark_2	Ark	2	17	Porites_porites	A2_17_R_PP078	Palom	5	2023-06-01	6	9	6	9	5/6/22	5	0	0	30	399	13	57	12
Ark_2	Ark	2	17	Porites_furcata	A2_17_B_PF4	Mosq	5	2023-06-01	8.5	8	6.5	8	5/6/22	80	0	0	30	399	13	57	12
Ark_2	Ark	2	24	Acropora_cervicornis	A2_24_T_AC674	Palom	5	2023-06-01	1	3	2	1	5/6/22	5	0	0	20	399	13	57	12
Ark_2	Ark	2	24	Agaricia	A2_24_L_AGUnique	Mosq	5	2023-06-01	1	3.5	3	NA	5/6/22	5	0	0	20	399	13	57	12
Ark_2	Ark	2	24	Siderastrea_siderea	A2_24_M_SSUnique	Mosq	5	2023-06-01	2.5	3	2.5	NA	5/6/22	0	0	0	20	399	13	57	12
Ark_2	Ark	2	24	Porites_porites	A2_24_R_PP030	Palom	5	2023-06-01	1.5	4.5	2.5	1	5/6/22	5	0	0	20	399	13	57	12
Ark_2	Ark	2	24	Porites_furcata	A2_24_B_PF5	Mosq	5	2023-06-01	NA	NA	NA	NA	5/6/22	NA	0	1	20	399	13	57	12
Ark_2	Ark	2	97	Acropora_cervicornis	A2_97_T_AC674	Palom	5	2023-06-01	4.5	3	2.5	3	5/6/22	25	0	0	40	399	13	57	12
Ark_2	Ark	2	97	Porites_astreoides	A2_97_L_PAUnique	Mosq	5	2023-06-01	2.5	3.5	2.5	NA	5/6/22	75	0	0	40	399	13	57	12
Ark_2	Ark	2	97	Siderastrea_siderea	A2_97_M_SS1	Mosq	5	2023-06-01	NA	NA	NA	NA	5/6/22	NA	0	1	40	399	13	57	12
Ark_2	Ark	2	97	Porites_porites	A2_97_R_PP030	Palom	5	2023-06-01	NA	NA	NA	NA	5/6/22	NA	1	2	40	399	13	57	12
Ark_2	Ark	2	97	Porites_furcata	A2_97_B_PFUnique	Mosq	5	2023-06-01	2	3.5	2	3	5/6/22	0	0	0	40	399	13	57	12
Ark_2	Ark	2	88	Acropora_cervicornis	A2_88_T_AC000	Palom	5	2023-06-01	NA	NA	NA	NA	5/6/22	NA	0	1	20	399	13	57	12
Ark_2	Ark	2	88	Porites_astreoides	A2_88_L_PAUnique	Mosq	5	2023-06-01	3	5	2.5	NA	5/6/22	0	0	0	20	399	13	57	12
Ark_2	Ark	2	88	Siderastrea_siderea	A2_88_M_SS1	Mosq	5	2023-06-01	2.5	6	4	NA	5/6/22	75	0	0	20	399	13	57	12
Ark_2	Ark	2	88	Porites_porites	A2_88_R_PP078	Palom	5	2023-06-01	5.5	7.5	4.5	6	5/6/22	65	0	0	20	399	13	57	12
Ark_2	Ark	2	88	Porites_furcata	A2_88_B_PF7	Mosq	5	2023-06-01	NA	NA	NA	NA	5/6/22	NA	1	2	20	399	13	57	12
Ark_2	Ark	2	69	Acropora_cervicornis	A2_69_T_AC000	Palom	5	2023-06-01	6	6	5	4	5/6/22	40	0	0	60	399	13	57	12
Ark_2	Ark	2	69	Agaricia	A2_69_L_AG2	Mosq	5	2023-06-01	2.5	7.5	5	NA	5/6/22	25	0	0	60	399	13	57	12
Ark_2	Ark	2	69	Siderastrea_siderea	A2_69_M_SSUnique	Mosq	5	2023-06-01	1.5	3	3	NA	5/6/22	65	0	0	60	399	13	57	12
Ark_2	Ark	2	69	Porites_porites	A2_69_R_PP030	Palom	5	2023-06-01	NA	NA	NA	NA	5/6/22	NA	0	1	60	399	13	57	12
Ark_2	Ark	2	69	Porites_furcata	A2_69_B_PF8	Mosq	5	2023-06-01	NA	NA	NA	NA	5/6/22	NA	1	2	60	399	13	57	12
Ark_2	Ark	2	89	Acropora_cervicornis	A2_89_T_AC116	Palom	5	2023-06-01	2.5	4	3	1	5/6/22	60	0	0	35	399	13	57	12
Ark_2	Ark	2	89	Agaricia	A2_89_L_AGUnique	Mosq	5	2023-06-01	1.5	7	5	NA	5/6/22	10	0	0	35	399	13	57	12
Ark_2	Ark	2	89	Siderastrea_siderea	A2_89_M_SSUnique	Mosq	5	2023-06-01	1.5	3.5	3.5	NA	5/6/22	10	0	0	35	399	13	57	12
Ark_2	Ark	2	89	Porites_porites	A2_89_R_PP030	Palom	5	2023-06-01	4.5	4	3.5	2	5/6/22	70	0	0	35	399	13	57	12
Ark_2	Ark	2	89	Porites_furcata	A2_89_B_PF9	Mosq	5	2023-06-01	NA	NA	NA	NA	5/6/22	NA	1	2	35	399	13	57	12
Ark_2	Ark	2	73	Acropora_cervicornis	A2_73_T_AC116	Palom	5	2023-06-01	NA	NA	NA	NA	5/6/22	NA	0	1	70	399	13	57	12
Ark_2	Ark	2	73	Agaricia	A2_73_L_AGUnique	Mosq	5	2023-06-01	1.5	7	5	NA	5/6/22	0	0	0	70	399	13	57	12
Ark_2	Ark	2	73	Siderastrea_siderea	A2_73_M_SSUnique	Mosq	5	2023-06-01	0.5	2	1.5	NA	5/6/22	50	0	0	70	399	13	57	12
Ark_2	Ark	2	73	Porites_porites	A2_73_R_PP078	Palom	5	2023-06-01	5.5	6.5	4.5	8	5/6/22	0	0	0	70	399	13	57	12
Ark_2	Ark	2	73	Porites_furcata	A2_73_B_PFUnk_A	Mosq	5	2023-06-01	NA	NA	NA	NA	5/6/22	NA	0	1	70	399	13	57	12
Control_1	Control	1	6	Acropora_cervicornis	C1_6_TL_AC675	Palom	0	2021-11-01	6.5	1.5	1.5	1	11/18/21	0	0	0	0	0	0	0	0
Control_1	Control	1	6	Porites_porites	C1_6_TR_PPUnknown	Bahia	0	2021-11-01	3	5.5	3	7	11/18/21	0	0	0	0	0	0	0	0
Control_1	Control	1	6	Acropora_cervicornis	C1_6_M_ACUnknown	Palom	0	2021-11-01	5	4.5	2	3	11/18/21	0	0	0	0	0	0	0	0
Control_1	Control	1	6	Siderastrea_radians	C1_6_BL_SRUnknown	Bahia	0	2021-11-01	2	4	2.5	NA	11/18/21	0	0	0	0	0	0	0	0
Control_1	Control	1	6	Acropora_cervicornis	C1_6_BR_AC061	Palom	0	2021-11-01	4.5	1	1	1	11/18/21	0	0	0	0	0	0	0	0
Control_1	Control	1	61	Acropora_cervicornis	C1_61_TL_AC000	Palom	0	2021-11-01	3	1	1	1	11/18/21	0	0	0	0	0	0	0	0
Control_1	Control	1	61	Porites_porites	C1_61_TR_PP030	Palom	0	2021-11-01	4.5	7	6.5	5	11/18/21	0	0	0	0	0	0	0	0
Control_1	Control	1	61	Siderastrea_radians	C1_61_M_SRUnknown	Bahia	0	2021-11-01	1.5	4.5	4	NA	11/18/21	0	0	0	0	0	0	0	0
Control_1	Control	1	61	Siderastrea_radians	C1_61_BL_SRUnknown	Bahia	0	2021-11-01	3	5.5	3.5	NA	11/18/21	0	0	0	0	0	0	0	0
Control_1	Control	1	61	Porites_porites	C1_61_BR_PPUnknown	Bahia	0	2021-11-01	4	3.5	3	4	11/18/21	0	0	0	0	0	0	0	0
Control_1	Control	1	13	Acropora_cervicornis	C1_13_TL_AC049	Palom	0	2021-11-01	8.5	7.5	2	3	11/18/21	0	0	0	0	0	0	0	0
Control_1	Control	1	13	Porites_porites	C1_13_TR_PP030	Palom	0	2021-11-01	4	5	2	2	11/18/21	0	0	0	0	0	0	0	0
Control_1	Control	1	13	Siderastrea_radians	C1_13_M_SRUnknown	Bahia	0	2021-11-01	2.5	4.5	3	NA	11/18/21	0	0	0	0	0	0	0	0
Control_1	Control	1	13	Siderastrea_radians	C1_13_BL_SRUnknown	Bahia	0	2021-11-01	2.5	5	3	NA	11/18/21	0	0	0	0	0	0	0	0
Control_1	Control	1	13	Acropora_cervicornis	C1_13_BR_ACUnknown	Palom	0	2021-11-01	7	2	2	1	11/18/21	0	0	0	0	0	0	0	0
Control_1	Control	1	31	Acropora_cervicornis	C1_31_TL_AC049	Palom	0	2021-11-01	8	1	1	1	11/18/21	0	0	0	0	0	0	0	0
Control_1	Control	1	31	Porites_porites	C1_31_TR_PP078	Palom	0	2021-11-01	5	6.5	4.5	5	11/18/21	0	0	0	0	0	0	0	0
Control_1	Control	1	31	Porites_porites	C1_31_M_PPUnknown	Bahia	0	2021-11-01	4	6.5	2.5	6	11/18/21	0	0	0	0	0	0	0	0
Control_1	Control	1	31	Siderastrea_radians	C1_31_BL_SRUnknown	Bahia	0	2021-11-01	4	5	2.5	0	11/18/21	0	0	0	0	0	0	0	0
Control_1	Control	1	31	Acropora_cervicornis	C1_31_BR_AC671	Palom	0	2021-11-01	5	8	1.5	2	11/18/21	0	0	0	0	0	0	0	0
Control_1	Control	1	37	Acropora_cervicornis	C1_37_TL_AC000	Palom	0	2021-11-01	8	8	2	2	11/18/21	0	0	0	0	0	0	0	0
Control_1	Control	1	37	Porites_porites	C1_37_TR_PPUnknown	Bahia	0	2021-11-01	2.5	4	3	4	11/18/21	0	0	0	0	0	0	0	0
Control_1	Control	1	37	Acropora_cervicornis	C1_37_M_ACUnknown	Palom	0	2021-11-01	7	1.5	1.5	1	11/18/21	0	0	0	0	0	0	0	0
Control_1	Control	1	37	Siderastrea_radians	C1_37_BL_SRUnknown	Bahia	0	2021-11-01	NA	4.5	3	NA	11/18/21	0	0	0	0	0	0	0	0
Control_1	Control	1	37	Porites_porites	C1_37_BR_PPUnknown	Bahia	0	2021-11-01	3.5	5	1.5	3	11/18/21	0	0	0	0	0	0	0	0
Control_1	Control	1	43	Acropora_cervicornis	C1_43_TL_AC675	Palom	0	2021-11-01	6	1	1	1	11/18/21	0	0	0	0	0	0	0	0
Control_1	Control	1	43	Porites_porites	C1_43_TR_PPUnknown	Bahia	0	2021-11-01	4	5	2.5	5	11/18/21	0	0	0	0	0	0	0	0
Control_1	Control	1	43	Acropora_cervicornis	C1_43_M_AC000	Palom	0	2021-11-01	5.5	1	1	1	11/18/21	0	0	0	0	0	0	0	0
Control_1	Control	1	43	Siderastrea_radians	C1_43_BL_SRUnknown	Bahia	0	2021-11-01	2	4.5	3.5	NA	11/18/21	0	0	0	0	0	0	0	0
Control_1	Control	1	43	Acropora_cervicornis	C1_43_BR_AC061	Palom	0	2021-11-01	7	1	1	1	11/18/21	0	0	0	0	0	0	0	0
Control_1	Control	1	60	Acropora_cervicornis	C1_60_TL_AC675	Palom	0	2021-11-01	7	5.5	1	2	11/18/21	0	0	0	0	0	0	0	0
Control_1	Control	1	60	Porites_porites	C1_60_TR_PPUnknown	Bahia	0	2021-11-01	2.5	5	2.5	4	11/18/21	0	0	0	0	0	0	0	0
Control_1	Control	1	60	Acropora_cervicornis	C1_60_M_AC049	Palom	0	2021-11-01	6	5	1.5	2	11/18/21	0	0	0	0	0	0	0	0
Control_1	Control	1	60	Siderastrea_radians	C1_60_BL_SRUnknown	Bahia	0	2021-11-01	3	4	3	NA	11/18/21	0	0	0	0	0	0	0	0
Control_1	Control	1	60	Acropora_cervicornis	C1_60_BR_AC671	Palom	0	2021-11-01	7	1	1	1	11/18/21	0	0	0	0	0	0	0	0
Control_1	Control	1	4	Porites_porites	C1_4_TL_PPUnknown	Bahia	0	2021-11-01	2	2.5	1.5	2	11/18/21	0	0	0	0	0	0	0	0
Control_1	Control	1	4	Porites_porites	C1_4_BTW_PPUnknown	Bahia	0	2021-11-01	2	3	1.5	3	11/18/21	0	0	0	0	0	0	0	0
Control_1	Control	1	4	Acropora_cervicornis	C1_4_TR_ACUnknown	Palom	0	2021-11-01	4	1	1	1	11/18/21	0	0	0	0	0	0	0	0
Control_1	Control	1	4	Siderastrea_radians	C1_4_M_SRUnknown	Bahia	0	2021-11-01	2.5	4.5	3	NA	11/18/21	0	0	0	0	0	0	0	0
Control_1	Control	1	4	Porites_porites	C1_4_BL_PPUnknown	Bahia	0	2021-11-01	4	3	1.5	3	11/18/21	0	0	0	0	0	0	0	0
Control_1	Control	1	4	Acropora_cervicornis	C1_4_BR_AC116	Palom	0	2021-11-01	5	1.5	1.5	1	11/18/21	0	0	0	0	0	0	0	0
Control_1	Control	1	19	Porites_porites	C1_19_TL_PPUnknown	Bahia	0	2021-11-01	3	4.5	3	5	11/18/21	0	0	0	0	0	0	0	0
Control_1	Control	1	19	Siderastrea_radians	C1_19_M_SRUnknown	Bahia	0	2021-11-01	1.5	3.5	3	NA	11/18/21	0	0	0	0	0	0	0	0
Control_1	Control	1	19	Acropora_cervicornis	C1_19_BL_ACUnknown	Palom	0	2021-11-01	4	6.5	3.5	5	11/18/21	0	0	0	0	0	0	0	0
Control_1	Control	1	19	Porites_porites	C1_19_BR_PPUnknown	Bahia	0	2021-11-01	2.5	4.5	1.5	3	11/18/21	0	0	0	0	0	0	0	0
Control_1	Control	1	33	Porites_porites	C1_33_TL_PPUnknown	Bahia	0	2021-11-01	5	4	2.5	4	11/18/21	0	0	0	0	0	0	0	0
Control_1	Control	1	33	Porites_porites	C1_33_TR_PPUnknown	Bahia	0	2021-11-01	3.5	5.5	3	8	11/18/21	0	0	0	0	0	0	0	0
Control_1	Control	1	33	Acropora_cervicornis	C1_33_M_ACUnknown	Palom	0	2021-11-01	5	6	2	2	11/18/21	0	0	0	0	0	0	0	0
Control_1	Control	1	33	Siderastrea_radians	C1_33_BL_SRUnknown	Bahia	0	2021-11-01	3	4	3.5	NA	11/18/21	0	0	0	0	0	0	0	0
Control_1	Control	1	33	Siderastrea_radians	C1_33_BR_SRUnknown	Bahia	0	2021-11-01	2.5	4.5	4	NA	11/18/21	0	0	0	0	0	0	0	0
Control_1	Control	1	6	Acropora_cervicornis	C1_6_TL_AC675	Palom	1	2022-02-01	8.5	6	3.5	7	11/18/21	0	0	0	95	102	3	15	3
Control_1	Control	1	6	Porites_porites	C1_6_TR_PPUnknown	Bahia	1	2022-02-01	NA	NA	NA	NA	11/18/21	NA	1	2	95	102	3	15	3
Control_1	Control	1	6	Acropora_cervicornis	C1_6_M_ACUnknown	Palom	1	2022-02-01	7.5	8.5	6.5	10	11/18/21	0	0	0	95	102	3	15	3
Control_1	Control	1	6	Siderastrea_radians	C1_6_BL_SRUnknown	Bahia	1	2022-02-01	2	4	1.5	NA	11/18/21	50	0	0	95	102	3	15	3
Control_1	Control	1	6	Acropora_cervicornis	C1_6_BR_AC061	Palom	1	2022-02-01	6.5	4.5	2.5	6	11/18/21	0	0	0	95	102	3	15	3
Control_1	Control	1	61	Acropora_cervicornis	C1_61_TL_AC000	Palom	1	2022-02-01	4.5	2	1.5	2	11/18/21	0	0	0	100	102	3	15	3
Control_1	Control	1	61	Porites_porites	C1_61_TR_PP030	Palom	1	2022-02-01	3	4	2	3	11/18/21	0	0	0	100	102	3	15	3
Control_1	Control	1	61	Siderastrea_radians	C1_61_M_SRUnknown	Bahia	1	2022-02-01	2	4.5	4	NA	11/18/21	25	0	0	100	102	3	15	3
Control_1	Control	1	61	Siderastrea_radians	C1_61_BL_SRUnknown	Bahia	1	2022-02-01	3.5	5.5	3.5	NA	11/18/21	25	0	0	100	102	3	15	3
Control_1	Control	1	61	Porites_porites	C1_61_BR_PPUnknown	Bahia	1	2022-02-01	2	2	1	1	11/18/21	25	0	0	100	102	3	15	3
Control_1	Control	1	13	Acropora_cervicornis	C1_13_TL_AC049	Palom	1	2022-02-01	NA	NA	NA	NA	11/18/21	NA	1	2	90	102	3	15	3
Control_1	Control	1	13	Porites_porites	C1_13_TR_PP030	Palom	1	2022-02-01	4	5	2	2	11/18/21	0	0	0	90	102	3	15	3
Control_1	Control	1	13	Siderastrea_radians	C1_13_M_SRUnknown	Bahia	1	2022-02-01	2.5	4.5	3.5	NA	11/18/21	10	0	0	90	102	3	15	3
Control_1	Control	1	13	Siderastrea_radians	C1_13_BL_SRUnknown	Bahia	1	2022-02-01	2.5	5	3.5	NA	11/18/21	15	0	0	90	102	3	15	3
Control_1	Control	1	13	Acropora_cervicornis	C1_13_BR_ACUnknown	Palom	1	2022-02-01	9.5	4	3.5	4	11/18/21	0	0	0	90	102	3	15	3
Control_1	Control	1	31	Acropora_cervicornis	C1_31_TL_AC049	Palom	1	2022-02-01	NA	NA	NA	NA	11/18/21	NA	0	1	95	102	3	15	3
Control_1	Control	1	31	Porites_porites	C1_31_TR_PP078	Palom	1	2022-02-01	3	7	5.5	5	11/18/21	0	0	0	95	102	3	15	3
Control_1	Control	1	31	Porites_porites	C1_31_M_PPUnknown	Bahia	1	2022-02-01	NA	NA	NA	NA	11/18/21	NA	0	1	95	102	3	15	3
Control_1	Control	1	31	Siderastrea_radians	C1_31_BL_SRUnknown	Bahia	1	2022-02-01	4	5	2.5	NA	11/18/21	5	0	0	95	102	3	15	3
Control_1	Control	1	31	Acropora_cervicornis	C1_31_BR_AC671	Palom	1	2022-02-01	8	11	6.5	5	11/18/21	0	0	0	95	102	3	15	3
Control_1	Control	1	37	Acropora_cervicornis	C1_37_TL_AC000	Palom	1	2022-02-01	8	8	3.5	8	11/18/21	0	0	0	95	102	3	15	3
Control_1	Control	1	37	Porites_porites	C1_37_TR_PPUnknown	Bahia	1	2022-02-01	2.5	4	3	2	11/18/21	80	0	0	95	102	3	15	3
Control_1	Control	1	37	Acropora_cervicornis	C1_37_M_ACUnknown	Palom	1	2022-02-01	8.5	7	5	8	11/18/21	0	0	0	95	102	3	15	3
Control_1	Control	1	37	Siderastrea_radians	C1_37_BL_SRUnknown	Bahia	1	2022-02-01	NA	NA	NA	NA	11/18/21	NA	1	2	95	102	3	15	3
Control_1	Control	1	37	Porites_porites	C1_37_BR_PPUnknown	Bahia	1	2022-02-01	3.5	5	1.5	NA	11/18/21	95	0	0	95	102	3	15	3
Control_1	Control	1	43	Acropora_cervicornis	C1_43_TL_AC675	Palom	1	2022-02-01	6	5	3	8	11/18/21	0	0	0	100	102	3	15	3
Control_1	Control	1	43	Porites_porites	C1_43_TR_PPUnknown	Bahia	1	2022-02-01	NA	NA	NA	NA	11/18/21	NA	0	1	100	102	3	15	3
Control_1	Control	1	43	Acropora_cervicornis	C1_43_M_AC000	Palom	1	2022-02-01	8	7	6	9	11/18/21	0	0	0	100	102	3	15	3
Control_1	Control	1	43	Siderastrea_radians	C1_43_BL_SRUnknown	Bahia	1	2022-02-01	2	4.5	3.5	NA	11/18/21	50	0	0	100	102	3	15	3
Control_1	Control	1	43	Acropora_cervicornis	C1_43_BR_AC061	Palom	1	2022-02-01	10	9	5	9	11/18/21	0	0	0	100	102	3	15	3
Control_1	Control	1	60	Acropora_cervicornis	C1_60_TL_AC675	Palom	1	2022-02-01	9.5	6	3	6	11/18/21	0	0	0	100	102	3	15	3
Control_1	Control	1	60	Porites_porites	C1_60_TR_PPUnknown	Bahia	1	2022-02-01	NA	NA	NA	NA	11/18/21	NA	0	1	100	102	3	15	3
Control_1	Control	1	60	Acropora_cervicornis	C1_60_M_AC049	Palom	1	2022-02-01	9.5	8.5	5.5	10	11/18/21	0	0	0	100	102	3	15	3
Control_1	Control	1	60	Siderastrea_radians	C1_60_BL_SRUnknown	Bahia	1	2022-02-01	3	4	3	NA	11/18/21	60	0	0	100	102	3	15	3
Control_1	Control	1	60	Acropora_cervicornis	C1_60_BR_AC671	Palom	1	2022-02-01	10	3	2	2	11/18/21	0	0	0	100	102	3	15	3
Control_1	Control	1	4	Porites_porites	C1_4_TL_PPUnknown	Bahia	1	2022-02-01	2	2.5	1.5	1	11/18/21	50	0	0	100	102	3	15	3
Control_1	Control	1	4	Porites_porites	C1_4_BTW_PPUnknown	Bahia	1	2022-02-01	2	3	1.5	1	11/18/21	90	0	0	100	102	3	15	3
Control_1	Control	1	4	Acropora_cervicornis	C1_4_TR_ACUnknown	Palom	1	2022-02-01	5	3	2	5	11/18/21	0	0	0	100	102	3	15	3
Control_1	Control	1	4	Siderastrea_radians	C1_4_M_SRUnknown	Bahia	1	2022-02-01	2.5	4.5	3	NA	11/18/21	80	0	0	100	102	3	15	3
Control_1	Control	1	4	Porites_porites	C1_4_BL_PPUnknown	Bahia	1	2022-02-01	NA	NA	NA	NA	11/18/21	NA	0	1	100	102	3	15	3
Control_1	Control	1	4	Acropora_cervicornis	C1_4_BR_AC116	Palom	1	2022-02-01	5	2	1.5	3	11/18/21	0	0	0	100	102	3	15	3
Control_1	Control	1	19	Porites_porites	C1_19_TL_PPUnknown	Bahia	1	2022-02-01	NA	NA	NA	NA	11/18/21	NA	1	2	90	102	3	15	3
Control_1	Control	1	19	Siderastrea_radians	C1_19_M_SRUnknown	Bahia	1	2022-02-01	1.5	3.5	3	NA	11/18/21	70	0	0	90	102	3	15	3
Control_1	Control	1	19	Acropora_cervicornis	C1_19_BL_ACUnknown	Palom	1	2022-02-01	5	7	3.5	6	11/18/21	0	0	0	90	102	3	15	3
Control_1	Control	1	19	Porites_porites	C1_19_BR_PPUnknown	Bahia	1	2022-02-01	NA	NA	NA	NA	11/18/21	NA	0	1	90	102	3	15	3
Control_1	Control	1	33	Porites_porites	C1_33_TL_PPUnknown	Bahia	1	2022-02-01	NA	NA	NA	NA	11/18/21	NA	0	1	100	102	3	15	3
Control_1	Control	1	33	Porites_porites	C1_33_TR_PPUnknown	Bahia	1	2022-02-01	1	1	1	1	11/18/21	50	0	0	100	102	3	15	3
Control_1	Control	1	33	Acropora_cervicornis	C1_33_M_ACUnknown	Palom	1	2022-02-01	NA	NA	NA	NA	11/18/21	NA	1	2	100	102	3	15	3
Control_1	Control	1	33	Siderastrea_radians	C1_33_BL_SRUnknown	Bahia	1	2022-02-01	NA	NA	NA	NA	11/18/21	NA	1	2	100	102	3	15	3
Control_1	Control	1	33	Siderastrea_radians	C1_33_BR_SRUnknown	Bahia	1	2022-02-01	2.5	4.5	4	NA	11/18/21	75	0	0	100	102	3	15	3
Control_1	Control	1	6	Acropora_cervicornis	C1_6_TL_AC675	Palom	2	2022-05-01	8.5	7.5	5.5	11	11/18/21	0	0	0	70	167	5	24	6
Control_1	Control	1	6	Porites_porites	C1_6_TR_PPUnknown	Bahia	2	2022-05-01	NA	NA	NA	NA	11/18/21	NA	1	2	70	167	5	24	6
Control_1	Control	1	6	Acropora_cervicornis	C1_6_M_ACUnknown	Palom	2	2022-05-01	8	10	7.5	12	11/18/21	0	0	0	70	167	5	24	6
Control_1	Control	1	6	Siderastrea_radians	C1_6_BL_SRUnknown	Bahia	2	2022-05-01	2	2.5	1.5	NA	11/18/21	0	0	0	70	167	5	24	6
Control_1	Control	1	6	Acropora_cervicornis	C1_6_BR_AC061	Palom	2	2022-05-01	6.5	6.5	4.5	9	11/18/21	0	0	0	70	167	5	24	6
Control_1	Control	1	61	Acropora_cervicornis	C1_61_TL_AC000	Palom	2	2022-05-01	4.5	3	1.5	5	11/18/21	0	0	0	85	167	5	24	6
Control_1	Control	1	61	Porites_porites	C1_61_TR_PP030	Palom	2	2022-05-01	3	4	2.5	2	11/18/21	20	0	0	85	167	5	24	6
Control_1	Control	1	61	Siderastrea_radians	C1_61_M_SRUnknown	Bahia	2	2022-05-01	2	4.5	4	NA	11/18/21	40	0	0	85	167	5	24	6
Control_1	Control	1	61	Siderastrea_radians	C1_61_BL_SRUnknown	Bahia	2	2022-05-01	3.5	5.5	3.5	NA	11/18/21	10	0	0	85	167	5	24	6
Control_1	Control	1	61	Porites_porites	C1_61_BR_PPUnknown	Bahia	2	2022-05-01	3	2	1	1	11/18/21	75	0	0	85	167	5	24	6
Control_1	Control	1	13	Acropora_cervicornis	C1_13_TL_AC049	Palom	2	2022-05-01	NA	NA	NA	NA	11/18/21	NA	1	2	85	167	5	24	6
Control_1	Control	1	13	Porites_porites	C1_13_TR_PP030	Palom	2	2022-05-01	4	5	2	2	11/18/21	0	0	0	85	167	5	24	6
Control_1	Control	1	13	Siderastrea_radians	C1_13_M_SRUnknown	Bahia	2	2022-05-01	2.5	4.5	3.5	NA	11/18/21	20	0	0	85	167	5	24	6
Control_1	Control	1	13	Siderastrea_radians	C1_13_BL_SRUnknown	Bahia	2	2022-05-01	NA	NA	NA	NA	11/18/21	NA	1	2	85	167	5	24	6
Control_1	Control	1	13	Acropora_cervicornis	C1_13_BR_ACUnknown	Palom	2	2022-05-01	NA	NA	NA	NA	11/18/21	NA	1	2	85	167	5	24	6
Control_1	Control	1	31	Acropora_cervicornis	C1_31_TL_AC049	Palom	2	2022-05-01	NA	NA	NA	NA	11/18/21	NA	0	1	90	167	5	24	6
Control_1	Control	1	31	Porites_porites	C1_31_TR_PP078	Palom	2	2022-05-01	3	7	5	5	11/18/21	0	0	0	90	167	5	24	6
Control_1	Control	1	31	Porites_porites	C1_31_M_PPUnknown	Bahia	2	2022-05-01	NA	NA	NA	NA	11/18/21	NA	0	1	90	167	5	24	6
Control_1	Control	1	31	Siderastrea_radians	C1_31_BL_SRUnknown	Bahia	2	2022-05-01	4	5	2.5	NA	11/18/21	15	0	0	90	167	5	24	6
Control_1	Control	1	31	Acropora_cervicornis	C1_31_BR_AC671	Palom	2	2022-05-01	8	11	6.5	5	11/18/21	0	0	0	90	167	5	24	6
Control_1	Control	1	37	Acropora_cervicornis	C1_37_TL_AC000	Palom	2	2022-05-01	6.5	9	4.5	5	11/18/21	0	0	0	95	167	5	24	6
Control_1	Control	1	37	Porites_porites	C1_37_TR_PPUnknown	Bahia	2	2022-05-01	3	3	1.5	2	11/18/21	40	0	0	95	167	5	24	6
Control_1	Control	1	37	Acropora_cervicornis	C1_37_M_ACUnknown	Palom	2	2022-05-01	8.5	11	7	8	11/18/21	0	0	0	95	167	5	24	6
Control_1	Control	1	37	Siderastrea_radians	C1_37_BL_SRUnknown	Bahia	2	2022-05-01	NA	NA	NA	NA	11/18/21	NA	1	2	95	167	5	24	6
Control_1	Control	1	37	Porites_porites	C1_37_BR_PPUnknown	Bahia	2	2022-05-01	NA	NA	NA	NA	11/18/21	NA	0	1	95	167	5	24	6
Control_1	Control	1	43	Acropora_cervicornis	C1_43_TL_AC675	Palom	2	2022-05-01	NA	NA	NA	NA	11/18/21	NA	0	1	80	167	5	24	6
Control_1	Control	1	43	Porites_porites	C1_43_TR_PPUnknown	Bahia	2	2022-05-01	NA	NA	NA	NA	11/18/21	NA	0	1	80	167	5	24	6
Control_1	Control	1	43	Acropora_cervicornis	C1_43_M_AC000	Palom	2	2022-05-01	NA	NA	NA	NA	11/18/21	NA	0	1	80	167	5	24	6
Control_1	Control	1	43	Siderastrea_radians	C1_43_BL_SRUnknown	Bahia	2	2022-05-01	NA	NA	NA	NA	11/18/21	NA	0	1	80	167	5	24	6
Control_1	Control	1	43	Acropora_cervicornis	C1_43_BR_AC061	Palom	2	2022-05-01	NA	NA	NA	NA	11/18/21	NA	0	1	80	167	5	24	6
Control_1	Control	1	60	Acropora_cervicornis	C1_60_TL_AC675	Palom	2	2022-05-01	9.5	11	5.5	10	11/18/21	0	0	0	70	167	5	24	6
Control_1	Control	1	60	Porites_porites	C1_60_TR_PPUnknown	Bahia	2	2022-05-01	NA	NA	NA	NA	11/18/21	NA	0	1	70	167	5	24	6
Control_1	Control	1	60	Acropora_cervicornis	C1_60_M_AC049	Palom	2	2022-05-01	10.5	10	6.5	11	11/18/21	0	0	0	70	167	5	24	6
Control_1	Control	1	60	Siderastrea_radians	C1_60_BL_SRUnknown	Bahia	2	2022-05-01	3	4	3	NA	11/18/21	30	0	0	70	167	5	24	6
Control_1	Control	1	60	Acropora_cervicornis	C1_60_BR_AC671	Palom	2	2022-05-01	NA	NA	NA	NA	11/18/21	NA	0	1	70	167	5	24	6
Control_1	Control	1	4	Porites_porites	C1_4_TL_PPUnknown	Bahia	2	2022-05-01	2	3.5	1.5	2	11/18/21	10	0	0	85	167	5	24	6
Control_1	Control	1	4	Porites_porites	C1_4_BTW_PPUnknown	Bahia	2	2022-05-01	0.5	1	1	1	11/18/21	0	0	0	85	167	5	24	6
Control_1	Control	1	4	Acropora_cervicornis	C1_4_TR_ACUnknown	Palom	2	2022-05-01	6	6	3.5	6	11/18/21	0	0	0	85	167	5	24	6
Control_1	Control	1	4	Siderastrea_radians	C1_4_M_SRUnknown	Bahia	2	2022-05-01	NA	NA	NA	NA	11/18/21	NA	0	1	85	167	5	24	6
Control_1	Control	1	4	Porites_porites	C1_4_BL_PPUnknown	Bahia	2	2022-05-01	NA	NA	NA	NA	11/18/21	NA	0	1	85	167	5	24	6
Control_1	Control	1	4	Acropora_cervicornis	C1_4_BR_AC116	Palom	2	2022-05-01	5	3.5	2	4	11/18/21	0	0	0	85	167	5	24	6
Control_1	Control	1	19	Porites_porites	C1_19_TL_PPUnknown	Bahia	2	2022-05-01	NA	NA	NA	NA	11/18/21	NA	1	2	95	167	5	24	6
Control_1	Control	1	19	Siderastrea_radians	C1_19_M_SRUnknown	Bahia	2	2022-05-01	1.5	3.5	3	NA	11/18/21	40	0	0	95	167	5	24	6
Control_1	Control	1	19	Acropora_cervicornis	C1_19_BL_ACUnknown	Palom	2	2022-05-01	5	6	5	6	11/18/21	0	0	0	95	167	5	24	6
Control_1	Control	1	19	Porites_porites	C1_19_BR_PPUnknown	Bahia	2	2022-05-01	NA	NA	NA	NA	11/18/21	NA	0	1	95	167	5	24	6
Control_1	Control	1	33	Porites_porites	C1_33_TL_PPUnknown	Bahia	2	2022-05-01	NA	NA	NA	NA	11/18/21	NA	0	1	95	167	5	24	6
Control_1	Control	1	33	Porites_porites	C1_33_TR_PPUnknown	Bahia	2	2022-05-01	1	1	1	NA	11/18/21	50	0	0	95	167	5	24	6
Control_1	Control	1	33	Acropora_cervicornis	C1_33_M_ACUnknown	Palom	2	2022-05-01	NA	NA	NA	NA	11/18/21	NA	1	2	95	167	5	24	6
Control_1	Control	1	33	Siderastrea_radians	C1_33_BL_SRUnknown	Bahia	2	2022-05-01	NA	NA	NA	NA	11/18/21	NA	1	2	95	167	5	24	6
Control_1	Control	1	33	Siderastrea_radians	C1_33_BR_SRUnknown	Bahia	2	2022-05-01	2.5	4.5	4	NA	11/18/21	80	0	0	95	167	5	24	6
Control_1	Control	1	6	Acropora_cervicornis	C1_6_TL_AC675	Palom	3	2022-08-01	10	12	8	11	11/18/21	0	0	0	85	283	9	40	9
Control_1	Control	1	6	Porites_porites	C1_6_TR_PPUnknown	Bahia	3	2022-08-01	NA	NA	NA	NA	11/18/21	NA	1	2	85	283	9	40	9
Control_1	Control	1	6	Acropora_cervicornis	C1_6_M_ACUnknown	Palom	3	2022-08-01	NA	NA	NA	NA	11/18/21	NA	0	1	85	283	9	40	9
Control_1	Control	1	6	Siderastrea_radians	C1_6_BL_SRUnknown	Bahia	3	2022-08-01	NA	NA	NA	NA	11/18/21	NA	0	1	85	283	9	40	9
Control_1	Control	1	6	Acropora_cervicornis	C1_6_BR_AC061	Palom	3	2022-08-01	NA	NA	NA	NA	11/18/21	NA	0	1	85	283	9	40	9
Control_1	Control	1	61	Acropora_cervicornis	C1_61_TL_AC000	Palom	3	2022-08-01	6	5	4	5	11/18/21	0	0	0	95	283	9	40	9
Control_1	Control	1	61	Porites_porites	C1_61_TR_PP030	Palom	3	2022-08-01	2	4.5	1.5	2	11/18/21	80	0	0	95	283	9	40	9
Control_1	Control	1	61	Siderastrea_radians	C1_61_M_SRUnknown	Bahia	3	2022-08-01	2	4.5	4	NA	11/18/21	40	0	0	95	283	9	40	9
Control_1	Control	1	61	Siderastrea_radians	C1_61_BL_SRUnknown	Bahia	3	2022-08-01	3.5	6	4	NA	11/18/21	20	0	0	95	283	9	40	9
Control_1	Control	1	61	Porites_porites	C1_61_BR_PPUnknown	Bahia	3	2022-08-01	1	2	1	1	11/18/21	80	0	0	95	283	9	40	9
Control_1	Control	1	13	Acropora_cervicornis	C1_13_TL_AC049	Palom	3	2022-08-01	NA	NA	NA	NA	11/18/21	NA	1	2	100	283	9	40	9
Control_1	Control	1	13	Porites_porites	C1_13_TR_PP030	Palom	3	2022-08-01	4	5	2	2	11/18/21	0	0	0	100	283	9	40	9
Control_1	Control	1	13	Siderastrea_radians	C1_13_M_SRUnknown	Bahia	3	2022-08-01	2.5	5	3.5	NA	11/18/21	30	0	0	100	283	9	40	9
Control_1	Control	1	13	Siderastrea_radians	C1_13_BL_SRUnknown	Bahia	3	2022-08-01	NA	NA	NA	NA	11/18/21	NA	1	2	100	283	9	40	9
Control_1	Control	1	13	Acropora_cervicornis	C1_13_BR_ACUnknown	Palom	3	2022-08-01	NA	NA	NA	NA	11/18/21	NA	1	2	100	283	9	40	9
Control_1	Control	1	31	Acropora_cervicornis	C1_31_TL_AC049	Palom	3	2022-08-01	NA	NA	NA	NA	11/18/21	NA	0	1	95	283	9	40	9
Control_1	Control	1	31	Porites_porites	C1_31_TR_PP078	Palom	3	2022-08-01	NA	NA	NA	NA	11/18/21	NA	0	1	95	283	9	40	9
Control_1	Control	1	31	Porites_porites	C1_31_M_PPUnknown	Bahia	3	2022-08-01	NA	NA	NA	NA	11/18/21	NA	0	1	95	283	9	40	9
Control_1	Control	1	31	Siderastrea_radians	C1_31_BL_SRUnknown	Bahia	3	2022-08-01	4	5	2.5	NA	11/18/21	40	0	0	95	283	9	40	9
Control_1	Control	1	31	Acropora_cervicornis	C1_31_BR_AC671	Palom	3	2022-08-01	5	4	3	2	11/18/21	0	0	0	95	283	9	40	9
Control_1	Control	1	37	Acropora_cervicornis	C1_37_TL_AC000	Palom	3	2022-08-01	NA	NA	NA	NA	11/18/21	NA	1	2	100	283	9	40	9
Control_1	Control	1	37	Porites_porites	C1_37_TR_PPUnknown	Bahia	3	2022-08-01	3	4.5	2	4	11/18/21	40	0	0	100	283	9	40	9
Control_1	Control	1	37	Acropora_cervicornis	C1_37_M_ACUnknown	Palom	3	2022-08-01	9.5	15	11	10	11/18/21	10	0	0	100	283	9	40	9
Control_1	Control	1	37	Siderastrea_radians	C1_37_BL_SRUnknown	Bahia	3	2022-08-01	NA	NA	NA	NA	11/18/21	NA	1	2	100	283	9	40	9
Control_1	Control	1	37	Porites_porites	C1_37_BR_PPUnknown	Bahia	3	2022-08-01	NA	NA	NA	NA	11/18/21	NA	0	1	100	283	9	40	9
Control_1	Control	1	43	Acropora_cervicornis	C1_43_TL_AC675	Palom	3	2022-08-01	NA	NA	NA	NA	11/18/21	NA	0	1	100	279	9	40	9
Control_1	Control	1	43	Porites_porites	C1_43_TR_PPUnknown	Bahia	3	2022-08-01	NA	NA	NA	NA	11/18/21	NA	0	1	100	279	9	40	9
Control_1	Control	1	43	Acropora_cervicornis	C1_43_M_AC000	Palom	3	2022-08-01	NA	NA	NA	NA	11/18/21	NA	0	1	100	279	9	40	9
Control_1	Control	1	43	Siderastrea_radians	C1_43_BL_SRUnknown	Bahia	3	2022-08-01	NA	NA	NA	NA	11/18/21	NA	0	1	100	279	9	40	9
Control_1	Control	1	43	Acropora_cervicornis	C1_43_BR_AC061	Palom	3	2022-08-01	NA	NA	NA	NA	11/18/21	NA	0	1	100	279	9	40	9
Control_1	Control	1	60	Acropora_cervicornis	C1_60_TL_AC675	Palom	3	2022-08-01	NA	NA	NA	NA	11/18/21	NA	0	1	80	279	9	40	9
Control_1	Control	1	60	Porites_porites	C1_60_TR_PPUnknown	Bahia	3	2022-08-01	NA	NA	NA	NA	11/18/21	NA	0	1	80	279	9	40	9
Control_1	Control	1	60	Acropora_cervicornis	C1_60_M_AC049	Palom	3	2022-08-01	NA	NA	NA	NA	11/18/21	NA	0	1	80	279	9	40	9
Control_1	Control	1	60	Siderastrea_radians	C1_60_BL_SRUnknown	Bahia	3	2022-08-01	3	4	3	NA	11/18/21	10	0	0	80	279	9	40	9
Control_1	Control	1	60	Acropora_cervicornis	C1_60_BR_AC671	Palom	3	2022-08-01	NA	NA	NA	NA	11/18/21	NA	0	1	80	279	9	40	9
Control_1	Control	1	4	Porites_porites	C1_4_TL_PPUnknown	Bahia	3	2022-08-01	2	3.5	2	1	11/18/21	40	0	0	95	279	9	40	9
Control_1	Control	1	4	Porites_porites	C1_4_BTW_PPUnknown	Bahia	3	2022-08-01	0.5	1	1	1	11/18/21	50	0	0	95	279	9	40	9
Control_1	Control	1	4	Acropora_cervicornis	C1_4_TR_ACUnknown	Palom	3	2022-08-01	6.5	8.5	5.5	10	11/18/21	0	0	0	95	279	9	40	9
Control_1	Control	1	4	Siderastrea_radians	C1_4_M_SRUnknown	Bahia	3	2022-08-01	NA	NA	NA	NA	11/18/21	NA	0	1	95	279	9	40	9
Control_1	Control	1	4	Porites_porites	C1_4_BL_PPUnknown	Bahia	3	2022-08-01	NA	NA	NA	NA	11/18/21	NA	0	1	95	279	9	40	9
Control_1	Control	1	4	Acropora_cervicornis	C1_4_BR_AC116	Palom	3	2022-08-01	NA	NA	NA	NA	11/18/21	NA	0	1	95	279	9	40	9
Control_1	Control	1	19	Porites_porites	C1_19_TL_PPUnknown	Bahia	3	2022-08-01	NA	NA	NA	NA	11/18/21	NA	1	2	90	279	9	40	9
Control_1	Control	1	19	Siderastrea_radians	C1_19_M_SRUnknown	Bahia	3	2022-08-01	1.5	3.5	3	NA	11/18/21	30	0	0	90	279	9	40	9
Control_1	Control	1	19	Acropora_cervicornis	C1_19_BL_ACUnknown	Palom	3	2022-08-01	5	6	3.5	6	11/18/21	5	0	0	90	279	9	40	9
Control_1	Control	1	19	Porites_porites	C1_19_BR_PPUnknown	Bahia	3	2022-08-01	NA	NA	NA	NA	11/18/21	NA	0	1	90	279	9	40	9
Control_1	Control	1	33	Porites_porites	C1_33_TL_PPUnknown	Bahia	3	2022-08-01	NA	NA	NA	NA	11/18/21	NA	0	1	95	279	9	40	9
Control_1	Control	1	33	Porites_porites	C1_33_TR_PPUnknown	Bahia	3	2022-08-01	1	1	1	1	11/18/21	50	0	0	95	279	9	40	9
Control_1	Control	1	33	Acropora_cervicornis	C1_33_M_ACUnknown	Palom	3	2022-08-01	NA	NA	NA	NA	11/18/21	NA	1	2	95	279	9	40	9
Control_1	Control	1	33	Siderastrea_radians	C1_33_BL_SRUnknown	Bahia	3	2022-08-01	NA	NA	NA	NA	11/18/21	NA	1	2	95	279	9	40	9
Control_1	Control	1	33	Siderastrea_radians	C1_33_BR_SRUnknown	Bahia	3	2022-08-01	2.5	4.5	4	NA	11/18/21	50	0	0	95	279	9	40	9
Control_1	Control	1	6	Acropora_cervicornis	C1_6_TL_AC675	Palom	4	2022-12-01	NA	NA	NA	NA	11/18/21	NA	1	2	70	386	13	55	12
Control_1	Control	1	6	Porites_porites	C1_6_TR_PPUnknown	Bahia	4	2022-12-01	NA	NA	NA	NA	11/18/21	NA	1	2	70	386	13	55	12
Control_1	Control	1	6	Acropora_cervicornis	C1_6_M_ACUnknown	Palom	4	2022-12-01	NA	NA	NA	NA	11/18/21	NA	0	1	70	386	13	55	12
Control_1	Control	1	6	Siderastrea_radians	C1_6_BL_SRUnknown	Bahia	4	2022-12-01	NA	NA	NA	NA	11/18/21	NA	0	1	70	386	13	55	12
Control_1	Control	1	6	Acropora_cervicornis	C1_6_BR_AC061	Palom	4	2022-12-01	NA	NA	NA	NA	11/18/21	NA	0	1	70	386	13	55	12
Control_1	Control	1	61	Acropora_cervicornis	C1_61_TL_AC000	Palom	4	2022-12-01	NA	NA	NA	NA	11/18/21	NA	1	2	100	386	13	55	12
Control_1	Control	1	61	Porites_porites	C1_61_TR_PP030	Palom	4	2022-12-01	NA	NA	NA	NA	11/18/21	NA	0	1	100	386	13	55	12
Control_1	Control	1	61	Siderastrea_radians	C1_61_M_SRUnknown	Bahia	4	2022-12-01	2	4.5	4	NA	11/18/21	90	0	0	100	386	13	55	12
Control_1	Control	1	61	Siderastrea_radians	C1_61_BL_SRUnknown	Bahia	4	2022-12-01	3.5	6	4	NA	11/18/21	50	0	0	100	386	13	55	12
Control_1	Control	1	61	Porites_porites	C1_61_BR_PPUnknown	Bahia	4	2022-12-01	1	2	1	1	11/18/21	50	0	0	100	386	13	55	12
Control_1	Control	1	13	Acropora_cervicornis	C1_13_TL_AC049	Palom	4	2022-12-01	NA	NA	NA	NA	11/18/21	NA	1	2	100	386	13	55	12
Control_1	Control	1	13	Porites_porites	C1_13_TR_PP030	Palom	4	2022-12-01	4.5	5	2	3	11/18/21	30	0	0	100	386	13	55	12
Control_1	Control	1	13	Siderastrea_radians	C1_13_M_SRUnknown	Bahia	4	2022-12-01	2.5	5	3.5	NA	11/18/21	30	0	0	100	386	13	55	12
Control_1	Control	1	13	Siderastrea_radians	C1_13_BL_SRUnknown	Bahia	4	2022-12-01	NA	NA	NA	NA	11/18/21	NA	1	2	100	386	13	55	12
Control_1	Control	1	13	Acropora_cervicornis	C1_13_BR_ACUnknown	Palom	4	2022-12-01	NA	NA	NA	NA	11/18/21	NA	1	2	100	386	13	55	12
Control_1	Control	1	31	Acropora_cervicornis	C1_31_TL_AC049	Palom	4	2022-12-01	NA	NA	NA	NA	11/18/21	NA	0	1	100	386	13	55	12
Control_1	Control	1	31	Porites_porites	C1_31_TR_PP078	Palom	4	2022-12-01	NA	NA	NA	NA	11/18/21	NA	0	1	100	386	13	55	12
Control_1	Control	1	31	Porites_porites	C1_31_M_PPUnknown	Bahia	4	2022-12-01	NA	NA	NA	NA	11/18/21	NA	0	1	100	386	13	55	12
Control_1	Control	1	31	Siderastrea_radians	C1_31_BL_SRUnknown	Bahia	4	2022-12-01	4	5	2.5	NA	11/18/21	90	0	0	100	386	13	55	12
Control_1	Control	1	31	Acropora_cervicornis	C1_31_BR_AC671	Palom	4	2022-12-01	5.5	5.5	3	3	11/18/21	0	0	0	100	386	13	55	12
Control_1	Control	1	37	Acropora_cervicornis	C1_37_TL_AC000	Palom	4	2022-12-01	NA	NA	NA	NA	11/18/21	NA	1	2	95	386	13	55	12
Control_1	Control	1	37	Porites_porites	C1_37_TR_PPUnknown	Bahia	4	2022-12-01	3	4.5	2	4	11/18/21	50	0	0	95	386	13	55	12
Control_1	Control	1	37	Acropora_cervicornis	C1_37_M_ACUnknown	Palom	4	2022-12-01	NA	NA	NA	NA	11/18/21	NA	1	2	95	386	13	55	12
Control_1	Control	1	37	Siderastrea_radians	C1_37_BL_SRUnknown	Bahia	4	2022-12-01	NA	NA	NA	NA	11/18/21	NA	1	2	95	386	13	55	12
Control_1	Control	1	37	Porites_porites	C1_37_BR_PPUnknown	Bahia	4	2022-12-01	NA	NA	NA	NA	11/18/21	NA	0	1	95	386	13	55	12
Control_1	Control	1	43	Acropora_cervicornis	C1_43_TL_AC675	Palom	4	2022-12-01	NA	NA	NA	NA	11/18/21	NA	0	1	50	386	13	55	12
Control_1	Control	1	43	Porites_porites	C1_43_TR_PPUnknown	Bahia	4	2022-12-01	NA	NA	NA	NA	11/18/21	NA	0	1	50	386	13	55	12
Control_1	Control	1	43	Acropora_cervicornis	C1_43_M_AC000	Palom	4	2022-12-01	NA	NA	NA	NA	11/18/21	NA	0	1	50	386	13	55	12
Control_1	Control	1	43	Siderastrea_radians	C1_43_BL_SRUnknown	Bahia	4	2022-12-01	NA	NA	NA	NA	11/18/21	NA	0	1	50	386	13	55	12
Control_1	Control	1	43	Acropora_cervicornis	C1_43_BR_AC061	Palom	4	2022-12-01	NA	NA	NA	NA	11/18/21	NA	0	1	50	386	13	55	12
Control_1	Control	1	60	Acropora_cervicornis	C1_60_TL_AC675	Palom	4	2022-12-01	NA	NA	NA	NA	11/18/21	NA	0	1	100	386	13	55	12
Control_1	Control	1	60	Porites_porites	C1_60_TR_PPUnknown	Bahia	4	2022-12-01	NA	NA	NA	NA	11/18/21	NA	0	1	100	386	13	55	12
Control_1	Control	1	60	Acropora_cervicornis	C1_60_M_AC049	Palom	4	2022-12-01	NA	NA	NA	NA	11/18/21	NA	0	1	100	386	13	55	12
Control_1	Control	1	60	Siderastrea_radians	C1_60_BL_SRUnknown	Bahia	4	2022-12-01	3	4	3	NA	11/18/21	40	0	0	100	386	13	55	12
Control_1	Control	1	60	Acropora_cervicornis	C1_60_BR_AC671	Palom	4	2022-12-01	NA	NA	NA	NA	11/18/21	NA	0	1	100	386	13	55	12
Control_1	Control	1	4	Porites_porites	C1_4_TL_PPUnknown	Bahia	4	2022-12-01	NA	NA	NA	NA	11/18/21	NA	0	1	95	386	13	55	12
Control_1	Control	1	4	Porites_porites	C1_4_BTW_PPUnknown	Bahia	4	2022-12-01	0.5	1	1	1	11/18/21	50	0	0	95	386	13	55	12
Control_1	Control	1	4	Acropora_cervicornis	C1_4_TR_ACUnknown	Palom	4	2022-12-01	NA	NA	NA	NA	11/18/21	NA	0	1	95	386	13	55	12
Control_1	Control	1	4	Siderastrea_radians	C1_4_M_SRUnknown	Bahia	4	2022-12-01	NA	NA	NA	NA	11/18/21	NA	0	1	95	386	13	55	12
Control_1	Control	1	4	Porites_porites	C1_4_BL_PPUnknown	Bahia	4	2022-12-01	NA	NA	NA	NA	11/18/21	NA	0	1	95	386	13	55	12
Control_1	Control	1	4	Acropora_cervicornis	C1_4_BR_AC116	Palom	4	2022-12-01	NA	NA	NA	NA	11/18/21	NA	0	1	95	386	13	55	12
Control_1	Control	1	19	Porites_porites	C1_19_TL_PPUnknown	Bahia	4	2022-12-01	NA	NA	NA	NA	11/18/21	NA	1	2	50	386	13	55	12
Control_1	Control	1	19	Siderastrea_radians	C1_19_M_SRUnknown	Bahia	4	2022-12-01	NA	NA	NA	NA	11/18/21	NA	1	2	50	386	13	55	12
Control_1	Control	1	19	Acropora_cervicornis	C1_19_BL_ACUnknown	Palom	4	2022-12-01	NA	NA	NA	NA	11/18/21	NA	0	1	50	386	13	55	12
Control_1	Control	1	19	Porites_porites	C1_19_BR_PPUnknown	Bahia	4	2022-12-01	NA	NA	NA	NA	11/18/21	NA	0	1	50	386	13	55	12
Control_1	Control	1	33	Porites_porites	C1_33_TL_PPUnknown	Bahia	4	2022-12-01	NA	NA	NA	NA	11/18/21	NA	0	1	90	386	13	55	12
Control_1	Control	1	33	Porites_porites	C1_33_TR_PPUnknown	Bahia	4	2022-12-01	NA	NA	NA	NA	11/18/21	NA	0	1	90	386	13	55	12
Control_1	Control	1	33	Acropora_cervicornis	C1_33_M_ACUnknown	Palom	4	2022-12-01	NA	NA	NA	NA	11/18/21	NA	1	2	90	386	13	55	12
Control_1	Control	1	33	Siderastrea_radians	C1_33_BL_SRUnknown	Bahia	4	2022-12-01	NA	NA	NA	NA	11/18/21	NA	1	2	90	386	13	55	12
Control_1	Control	1	33	Siderastrea_radians	C1_33_BR_SRUnknown	Bahia	4	2022-12-01	2.5	4.5	4	NA	11/18/21	80	0	0	90	386	13	55	12
Control_1	Control	1	6	Acropora_cervicornis	C1_6_TL_AC675	Palom	5	2023-06-01	NA	NA	NA	NA	11/18/21	NA	1	2	95	567	19	81	19
Control_1	Control	1	6	Porites_porites	C1_6_TR_PPUnknown	Bahia	5	2023-06-01	NA	NA	NA	NA	11/18/21	NA	1	2	95	567	19	81	19
Control_1	Control	1	6	Acropora_cervicornis	C1_6_M_ACUnknown	Palom	5	2023-06-01	NA	NA	NA	NA	11/18/21	NA	0	1	95	567	19	81	19
Control_1	Control	1	6	Siderastrea_radians	C1_6_BL_SRUnknown	Bahia	5	2023-06-01	NA	NA	NA	NA	11/18/21	NA	0	1	95	567	19	81	19
Control_1	Control	1	6	Acropora_cervicornis	C1_6_BR_AC061	Palom	5	2023-06-01	NA	NA	NA	NA	11/18/21	NA	0	1	95	567	19	81	19
Control_1	Control	1	61	Acropora_cervicornis	C1_61_TL_AC000	Palom	5	2023-06-01	NA	NA	NA	NA	11/18/21	NA	1	2	90	567	19	81	19
Control_1	Control	1	61	Porites_porites	C1_61_TR_PP030	Palom	5	2023-06-01	NA	NA	NA	NA	11/18/21	NA	0	1	90	567	19	81	19
Control_1	Control	1	61	Siderastrea_radians	C1_61_M_SRUnknown	Bahia	5	2023-06-01	NA	NA	NA	NA	11/18/21	NA	0	1	90	567	19	81	19
Control_1	Control	1	61	Siderastrea_radians	C1_61_BL_SRUnknown	Bahia	5	2023-06-01	3.5	6	4	NA	11/18/21	20	0	0	90	567	19	81	19
Control_1	Control	1	61	Porites_porites	C1_61_BR_PPUnknown	Bahia	5	2023-06-01	1	2	1	1	11/18/21	0	0	0	90	567	19	81	19
Control_1	Control	1	13	Acropora_cervicornis	C1_13_TL_AC049	Palom	5	2023-06-01	NA	NA	NA	NA	11/18/21	NA	1	2	85	567	19	81	19
Control_1	Control	1	13	Porites_porites	C1_13_TR_PP030	Palom	5	2023-06-01	NA	NA	NA	NA	11/18/21	NA	1	2	85	567	19	81	19
Control_1	Control	1	13	Siderastrea_radians	C1_13_M_SRUnknown	Bahia	5	2023-06-01	2.5	5	3.5	NA	11/18/21	10	0	0	85	567	19	81	19
Control_1	Control	1	13	Siderastrea_radians	C1_13_BL_SRUnknown	Bahia	5	2023-06-01	NA	NA	NA	NA	11/18/21	NA	1	2	85	567	19	81	19
Control_1	Control	1	13	Acropora_cervicornis	C1_13_BR_ACUnknown	Palom	5	2023-06-01	NA	NA	NA	NA	11/18/21	NA	1	2	85	567	19	81	19
Control_1	Control	1	31	Acropora_cervicornis	C1_31_TL_AC049	Palom	5	2023-06-01	NA	NA	NA	NA	11/18/21	NA	0	1	95	567	19	81	19
Control_1	Control	1	31	Porites_porites	C1_31_TR_PP078	Palom	5	2023-06-01	NA	NA	NA	NA	11/18/21	NA	0	1	95	567	19	81	19
Control_1	Control	1	31	Porites_porites	C1_31_M_PPUnknown	Bahia	5	2023-06-01	NA	NA	NA	NA	11/18/21	NA	0	1	95	567	19	81	19
Control_1	Control	1	31	Siderastrea_radians	C1_31_BL_SRUnknown	Bahia	5	2023-06-01	2	3.5	2.5	NA	11/18/21	40	0	0	95	567	19	81	19
Control_1	Control	1	31	Acropora_cervicornis	C1_31_BR_AC671	Palom	5	2023-06-01	NA	NA	NA	NA	11/18/21	NA	1	2	95	567	19	81	19
Control_1	Control	1	37	Acropora_cervicornis	C1_37_TL_AC000	Palom	5	2023-06-01	NA	NA	NA	NA	11/18/21	NA	1	2	95	567	19	81	19
Control_1	Control	1	37	Porites_porites	C1_37_TR_PPUnknown	Bahia	5	2023-06-01	2.5	3.5	2	3	11/18/21	50	0	0	95	567	19	81	19
Control_1	Control	1	37	Acropora_cervicornis	C1_37_M_ACUnknown	Palom	5	2023-06-01	NA	NA	NA	NA	11/18/21	NA	1	2	95	567	19	81	19
Control_1	Control	1	37	Siderastrea_radians	C1_37_BL_SRUnknown	Bahia	5	2023-06-01	NA	NA	NA	NA	11/18/21	NA	1	2	95	567	19	81	19
Control_1	Control	1	37	Porites_porites	C1_37_BR_PPUnknown	Bahia	5	2023-06-01	NA	NA	NA	NA	11/18/21	NA	0	1	95	567	19	81	19
Control_1	Control	1	43	Acropora_cervicornis	C1_43_TL_AC675	Palom	5	2023-06-01	NA	NA	NA	NA	11/18/21	NA	0	1	95	567	19	81	19
Control_1	Control	1	43	Porites_porites	C1_43_TR_PPUnknown	Bahia	5	2023-06-01	NA	NA	NA	NA	11/18/21	NA	0	1	95	567	19	81	19
Control_1	Control	1	43	Acropora_cervicornis	C1_43_M_AC000	Palom	5	2023-06-01	NA	NA	NA	NA	11/18/21	NA	0	1	95	567	19	81	19
Control_1	Control	1	43	Siderastrea_radians	C1_43_BL_SRUnknown	Bahia	5	2023-06-01	NA	NA	NA	NA	11/18/21	NA	0	1	95	567	19	81	19
Control_1	Control	1	43	Acropora_cervicornis	C1_43_BR_AC061	Palom	5	2023-06-01	NA	NA	NA	NA	11/18/21	NA	0	1	95	567	19	81	19
Control_1	Control	1	60	Acropora_cervicornis	C1_60_TL_AC675	Palom	5	2023-06-01	NA	NA	NA	NA	11/18/21	NA	0	1	85	567	19	81	19
Control_1	Control	1	60	Porites_porites	C1_60_TR_PPUnknown	Bahia	5	2023-06-01	NA	NA	NA	NA	11/18/21	NA	0	1	85	567	19	81	19
Control_1	Control	1	60	Acropora_cervicornis	C1_60_M_AC049	Palom	5	2023-06-01	NA	NA	NA	NA	11/18/21	NA	0	1	85	567	19	81	19
Control_1	Control	1	60	Siderastrea_radians	C1_60_BL_SRUnknown	Bahia	5	2023-06-01	3	4	3	NA	11/18/21	20	0	0	85	567	19	81	19
Control_1	Control	1	60	Acropora_cervicornis	C1_60_BR_AC671	Palom	5	2023-06-01	NA	NA	NA	NA	11/18/21	NA	0	1	85	567	19	81	19
Control_1	Control	1	4	Porites_porites	C1_4_TL_PPUnknown	Bahia	5	2023-06-01	NA	NA	NA	NA	11/18/21	NA	0	1	95	567	19	81	19
Control_1	Control	1	4	Porites_porites	C1_4_BTW_PPUnknown	Bahia	5	2023-06-01	NA	NA	NA	NA	11/18/21	NA	0	1	95	567	19	81	19
Control_1	Control	1	4	Acropora_cervicornis	C1_4_TR_ACUnknown	Palom	5	2023-06-01	NA	NA	NA	NA	11/18/21	NA	0	1	95	567	19	81	19
Control_1	Control	1	4	Siderastrea_radians	C1_4_M_SRUnknown	Bahia	5	2023-06-01	NA	NA	NA	NA	11/18/21	NA	0	1	95	567	19	81	19
Control_1	Control	1	4	Porites_porites	C1_4_BL_PPUnknown	Bahia	5	2023-06-01	NA	NA	NA	NA	11/18/21	NA	0	1	95	567	19	81	19
Control_1	Control	1	4	Acropora_cervicornis	C1_4_BR_AC116	Palom	5	2023-06-01	NA	NA	NA	NA	11/18/21	NA	0	1	95	567	19	81	19
Control_1	Control	1	19	Porites_porites	C1_19_TL_PPUnknown	Bahia	5	2023-06-01	NA	NA	NA	NA	11/18/21	NA	1	2	90	567	19	81	19
Control_1	Control	1	19	Siderastrea_radians	C1_19_M_SRUnknown	Bahia	5	2023-06-01	NA	NA	NA	NA	11/18/21	NA	1	2	90	567	19	81	19
Control_1	Control	1	19	Acropora_cervicornis	C1_19_BL_ACUnknown	Palom	5	2023-06-01	NA	NA	NA	NA	11/18/21	NA	0	1	90	567	19	81	19
Control_1	Control	1	19	Porites_porites	C1_19_BR_PPUnknown	Bahia	5	2023-06-01	NA	NA	NA	NA	11/18/21	NA	0	1	90	567	19	81	19
Control_1	Control	1	33	Porites_porites	C1_33_TL_PPUnknown	Bahia	5	2023-06-01	NA	NA	NA	NA	11/18/21	NA	0	1	90	567	19	81	19
Control_1	Control	1	33	Porites_porites	C1_33_TR_PPUnknown	Bahia	5	2023-06-01	NA	NA	NA	NA	11/18/21	NA	0	1	90	567	19	81	19
Control_1	Control	1	33	Acropora_cervicornis	C1_33_M_ACUnknown	Palom	5	2023-06-01	NA	NA	NA	NA	11/18/21	NA	1	2	90	567	19	81	19
Control_1	Control	1	33	Siderastrea_radians	C1_33_BL_SRUnknown	Bahia	5	2023-06-01	NA	NA	NA	NA	11/18/21	NA	1	2	90	567	19	81	19
Control_1	Control	1	33	Siderastrea_radians	C1_33_BR_SRUnknown	Bahia	5	2023-06-01	2.5	4.5	4	NA	11/18/21	95	0	0	90	567	19	81	19
Control_1	Control	2	20	Acropora_cervicornis	C1_20_T_AC674	Palom	2	2022-05-01	6	1	1	1	5/6/22	0	0	0	0	0	0	0	0
Control_1	Control	2	20	Porites_astreoides	C1_20_L_PAUnique	Mosq	2	2022-05-01	2	3	2	NA	5/6/22	0	0	0	0	0	0	0	0
Control_1	Control	2	20	Siderastrea_siderea	C1_20_M_SS1	Mosq	2	2022-05-01	0.5	3	3	NA	5/6/22	0	0	0	0	0	0	0	0
Control_1	Control	2	20	Porites_porites	C1_20_R_PP030	Palom	2	2022-05-01	3.5	5.5	1	2	5/6/22	0	0	0	0	0	0	0	0
Control_1	Control	2	20	Porites_furcata	C1_20_B_PF6	Mosq	2	2022-05-01	5	7	4.5	4	5/6/22	0	0	0	0	0	0	0	0
Control_1	Control	2	15	Acropora_cervicornis	C1_15_T_AC000	Palom	2	2022-05-01	5	1	1	1	5/6/22	0	0	0	0	0	0	0	0
Control_1	Control	2	15	Porites_astreoides	C1_15_L_PAUnique	Mosq	2	2022-05-01	4	6	3	NA	5/6/22	0	0	0	0	0	0	0	0
Control_1	Control	2	15	Siderastrea_siderea	C1_15_M_SSUnique	Mosq	2	2022-05-01	2	4	3	NA	5/6/22	0	0	0	0	0	0	0	0
Control_1	Control	2	15	Porites_porites	C1_15_R_PP078	Palom	2	2022-05-01	3	2	1	2	5/6/22	0	0	0	0	0	0	0	0
Control_1	Control	2	15	Porites_furcata	C1_15_B_PF7	Mosq	2	2022-05-01	5	3.5	1.5	4	5/6/22	0	0	0	0	0	0	0	0
Control_1	Control	2	76	Acropora_cervicornis	C1_76_T_AC000	Palom	2	2022-05-01	6.5	1	1	1	5/6/22	0	0	0	0	0	0	0	0
Control_1	Control	2	76	Agaricia	C1_76_L_AGUnique	Mosq	2	2022-05-01	1	4	3	NA	5/6/22	0	0	0	0	0	0	0	0
Control_1	Control	2	76	Siderastrea_siderea	C1_76_M_SSUnique	Mosq	2	2022-05-01	1	2.5	2.5	NA	5/6/22	0	0	0	0	0	0	0	0
Control_1	Control	2	76	Porites_porites	C1_76_R_PP030	Palom	2	2022-05-01	3.5	2.5	1.5	2	5/6/22	0	0	0	0	0	0	0	0
Control_1	Control	2	76	Porites_furcata	C1_76_B_PF8	Mosq	2	2022-05-01	3.5	3.5	1	2	5/6/22	0	0	0	0	0	0	0	0
Control_1	Control	2	96	Acropora_cervicornis	C1_96_T_AC116	Palom	2	2022-05-01	7	1	1	1	5/6/22	0	0	0	0	0	0	0	0
Control_1	Control	2	96	Agaricia	C1_96_L_AG3	Mosq	2	2022-05-01	1	6.5	4.5	NA	5/6/22	0	0	0	0	0	0	0	0
Control_1	Control	2	96	Siderastrea_siderea	C1_96_M_SSUnique	Mosq	2	2022-05-01	2	5	2	NA	5/6/22	0	0	0	0	0	0	0	0
Control_1	Control	2	96	Porites_porites	C1_96_R_PP030	Palom	2	2022-05-01	2.5	5	2	1	5/6/22	0	0	0	0	0	0	0	0
Control_1	Control	2	96	Porites_furcata	C1_96_B_PF9	Mosq	2	2022-05-01	3	3	1	2	5/6/22	0	0	0	0	0	0	0	0
Control_1	Control	2	18	Acropora_cervicornis	C1_18_T_AC116	Palom	2	2022-05-01	4.5	3.5	1	1	5/6/22	0	0	0	0	0	0	0	0
Control_1	Control	2	18	Agaricia	C1_18_L_AGUnique	Mosq	2	2022-05-01	1.5	6.5	5.5	NA	5/6/22	0	0	0	0	0	0	0	0
Control_1	Control	2	18	Siderastrea_siderea	C1_18_M_SSUnique	Mosq	2	2022-05-01	2	3	1.5	NA	5/6/22	0	0	0	0	0	0	0	0
Control_1	Control	2	18	Porites_porites	C1_18_R_PP078	Palom	2	2022-05-01	2	2.5	2	1	5/6/22	0	0	0	0	0	0	0	0
Control_1	Control	2	18	Porites_furcata	C1_18_B_PFUnk_A	Mosq	2	2022-05-01	6	5.5	2.5	8	5/6/22	0	0	0	0	0	0	0	0
Control_1	Control	2	64	Acropora_cervicornis	C1_64_T_AC049	Palom	2	2022-05-01	6.5	1	1	1	5/6/22	0	0	0	0	0	0	0	0
Control_1	Control	2	64	Orbicella_faveolata	C1_64_L_OF097	Palom	2	2022-05-01	0.5	1.5	1.5	NA	5/6/22	0	0	0	0	0	0	0	0
Control_1	Control	2	64	Siderastrea_siderea	C1_64_M_SSUnique	Mosq	2	2022-05-01	2	2	1.5	NA	5/6/22	0	0	0	0	0	0	0	0
Control_1	Control	2	64	Porites_porites	C1_64_R_PP030	Palom	2	2022-05-01	3	5.5	2.5	2	5/6/22	0	0	0	0	0	0	0	0
Control_1	Control	2	64	Porites_furcata	C1_64_B_PF1	Mosq	2	2022-05-01	2.5	4	1.5	4	5/6/22	0	0	0	0	0	0	0	0
Control_1	Control	2	63	Acropora_cervicornis	C1_63_T_AC049	Palom	2	2022-05-01	6.5	1	1	1	5/6/22	0	0	0	0	0	0	0	0
Control_1	Control	2	63	Orbicella_franksii	C1_63_L_Ofr035	Palom	2	2022-05-01	1	2	1.5	NA	5/6/22	0	0	0	0	0	0	0	0
Control_1	Control	2	63	Siderastrea_siderea	C1_63_M_SSUnique	Mosq	2	2022-05-01	2	3	1.5	NA	5/6/22	0	0	0	0	0	0	0	0
Control_1	Control	2	63	Porites_porites	C1_63_R_PP030	Palom	2	2022-05-01	3	5	1.5	3	5/6/22	0	0	0	0	0	0	0	0
Control_1	Control	2	63	Porites_furcata	C1_63_B_PF2	Mosq	2	2022-05-01	2	4	1	3	5/6/22	0	0	0	0	0	0	0	0
Control_1	Control	2	74	Porites_astreoides	C1_74_T_PAUnique	Mosq	2	2022-05-01	2	3	3	NA	5/6/22	0	0	0	0	0	0	0	0
Control_1	Control	2	74	Porites_furcata	C1_74_L_PF3	Mosq	2	2022-05-01	5	6.5	4	6	5/6/22	0	0	0	0	0	0	0	0
Control_1	Control	2	74	Siderastrea_siderea	C1_74_M_SSUnique	Mosq	2	2022-05-01	2.5	3.5	2	NA	5/6/22	0	0	0	0	0	0	0	0
Control_1	Control	2	74	Acropora_cervicornis	C1_74_R_AC671	Palom	2	2022-05-01	6.5	3	1	3	5/6/22	0	0	0	0	0	0	0	0
Control_1	Control	2	74	Porites_porites	C1_74_B_PP078	Palom	2	2022-05-01	2.5	2.5	1.5	2	5/6/22	0	0	0	0	0	0	0	0
Control_1	Control	2	94	Acropora_cervicornis	C1_94_T_AC671	Palom	2	2022-05-01	7.5	1	1	1	5/6/22	0	0	0	0	0	0	0	0
Control_1	Control	2	94	Porites_astreoides	C1_94_L_PAUnique	Mosq	2	2022-05-01	3	4	3	NA	5/6/22	0	0	0	0	0	0	0	0
Control_1	Control	2	94	Siderastrea_siderea	C1_94_M_SSUnique	Mosq	2	2022-05-01	1	3	1.5	NA	5/6/22	0	0	0	0	0	0	0	0
Control_1	Control	2	94	Porites_porites	C1_94_R_PP078	Palom	2	2022-05-01	4	5.5	4.5	3	5/6/22	0	0	0	0	0	0	0	0
Control_1	Control	2	94	Porites_furcata	C1_94_B_PF4	Mosq	2	2022-05-01	4.5	8.5	4.5	12	5/6/22	0	0	0	0	0	0	0	0
Control_1	Control	2	16	Acropora_cervicornis	C1_16_T_AC674	Palom	2	2022-05-01	7.5	2	1	2	5/6/22	0	0	0	0	0	0	0	0
Control_1	Control	2	16	Agaricia	C1_16_L_AG1	Mosq	2	2022-05-01	1	3	2.5	NA	5/6/22	0	0	0	0	0	0	0	0
Control_1	Control	2	16	Siderastrea_siderea	C1_16_M_SSUnique	Mosq	2	2022-05-01	1	5	4	NA	5/6/22	0	0	0	0	0	0	0	0
Control_1	Control	2	16	Porites_porites	C1_16_R_PP030	Palom	2	2022-05-01	3	8	2	4	5/6/22	0	0	0	0	0	0	0	0
Control_1	Control	2	16	Porites_furcata	C1_16_B_PF5	Mosq	2	2022-05-01	4	6.5	3	6	5/6/22	0	0	0	0	0	0	0	0
Control_1	Control	2	20	Acropora_cervicornis	C1_20_T_AC674	Palom	3	2022-08-01	1.5	1.5	1.5	1	5/6/22	0	0	0	90	114	4	16	3
Control_1	Control	2	20	Porites_astreoides	C1_20_L_PAUnique	Mosq	3	2022-08-01	2	3	2.5	NA	5/6/22	0	0	0	90	114	4	16	3
Control_1	Control	2	20	Siderastrea_siderea	C1_20_M_SS1	Mosq	3	2022-08-01	NA	NA	NA	NA	5/6/22	NA	0	1	90	114	4	16	3
Control_1	Control	2	20	Porites_porites	C1_20_R_PP030	Palom	3	2022-08-01	NA	NA	NA	NA	5/6/22	NA	0	1	90	114	4	16	3
Control_1	Control	2	20	Porites_furcata	C1_20_B_PF6	Mosq	3	2022-08-01	3	3	2	2	5/6/22	10	0	0	90	114	4	16	3
Control_1	Control	2	15	Acropora_cervicornis	C1_15_T_AC000	Palom	3	2022-08-01	3	2	1.5	1	5/6/22	0	0	0	85	114	4	16	3
Control_1	Control	2	15	Porites_astreoides	C1_15_L_PAUnique	Mosq	3	2022-08-01	4	8	4	NA	5/6/22	0	0	0	85	114	4	16	3
Control_1	Control	2	15	Siderastrea_siderea	C1_15_M_SSUnique	Mosq	3	2022-08-01	2	4	3	NA	5/6/22	10	0	0	85	114	4	16	3
Control_1	Control	2	15	Porites_porites	C1_15_R_PP078	Palom	3	2022-08-01	NA	NA	NA	NA	5/6/22	NA	0	1	85	114	4	16	3
Control_1	Control	2	15	Porites_furcata	C1_15_B_PF7	Mosq	3	2022-08-01	NA	NA	NA	NA	5/6/22	NA	0	1	85	114	4	16	3
Control_1	Control	2	76	Acropora_cervicornis	C1_76_T_AC000	Palom	3	2022-08-01	NA	NA	NA	NA	5/6/22	NA	0	1	100	114	4	16	3
Control_1	Control	2	76	Agaricia	C1_76_L_AGUnique	Mosq	3	2022-08-01	1	4.5	3.5	NA	5/6/22	0	0	0	100	114	4	16	3
Control_1	Control	2	76	Siderastrea_siderea	C1_76_M_SSUnique	Mosq	3	2022-08-01	1	3	2.5	NA	5/6/22	40	0	0	100	114	4	16	3
Control_1	Control	2	76	Porites_porites	C1_76_R_PP030	Palom	3	2022-08-01	4	2.5	1.5	2	5/6/22	0	0	0	100	114	4	16	3
Control_1	Control	2	76	Porites_furcata	C1_76_B_PF8	Mosq	3	2022-08-01	3.5	3.5	1	1	5/6/22	90	0	0	100	114	4	16	3
Control_1	Control	2	96	Acropora_cervicornis	C1_96_T_AC116	Palom	3	2022-08-01	1.5	2	1.5	1	5/6/22	0	0	0	90	114	4	16	3
Control_1	Control	2	96	Agaricia	C1_96_L_AG3	Mosq	3	2022-08-01	1	7	5	NA	5/6/22	10	0	0	90	114	4	16	3
Control_1	Control	2	96	Siderastrea_siderea	C1_96_M_SSUnique	Mosq	3	2022-08-01	2	5	2.5	NA	5/6/22	0	0	0	90	114	4	16	3
Control_1	Control	2	96	Porites_porites	C1_96_R_PP030	Palom	3	2022-08-01	3	6	3	3	5/6/22	10	0	0	90	114	4	16	3
Control_1	Control	2	96	Porites_furcata	C1_96_B_PF9	Mosq	3	2022-08-01	NA	NA	NA	NA	5/6/22	NA	1	2	90	114	4	16	3
Control_1	Control	2	18	Acropora_cervicornis	C1_18_T_AC116	Palom	3	2022-08-01	9	5	3	1	5/6/22	10	0	0	95	114	4	16	3
Control_1	Control	2	18	Agaricia	C1_18_L_AGUnique	Mosq	3	2022-08-01	1.5	6.5	5.5	NA	5/6/22	0	0	0	95	114	4	16	3
Control_1	Control	2	18	Siderastrea_siderea	C1_18_M_SSUnique	Mosq	3	2022-08-01	2.5	3.5	2	NA	5/6/22	30	0	0	95	114	4	16	3
Control_1	Control	2	18	Porites_porites	C1_18_R_PP078	Palom	3	2022-08-01	2.5	2	1.5	1	5/6/22	0	0	0	95	114	4	16	3
Control_1	Control	2	18	Porites_furcata	C1_18_B_PFUnk_A	Mosq	3	2022-08-01	2	2.5	1	1	5/6/22	90	0	0	95	114	4	16	3
Control_1	Control	2	64	Acropora_cervicornis	C1_64_T_AC049	Palom	3	2022-08-01	2	1.5	1.5	1	5/6/22	20	0	0	90	114	4	16	3
Control_1	Control	2	64	Orbicella_faveolata	C1_64_L_OF097	Palom	3	2022-08-01	1	2	2	NA	5/6/22	0	0	0	90	114	4	16	3
Control_1	Control	2	64	Siderastrea_siderea	C1_64_M_SSUnique	Mosq	3	2022-08-01	2	2	1.5	NA	5/6/22	20	0	0	90	114	4	16	3
Control_1	Control	2	64	Porites_porites	C1_64_R_PP030	Palom	3	2022-08-01	4	3.5	2.5	3	5/6/22	0	0	0	90	114	4	16	3
Control_1	Control	2	64	Porites_furcata	C1_64_B_PF1	Mosq	3	2022-08-01	3.5	6	3.5	5	5/6/22	0	0	0	90	114	4	16	3
Control_1	Control	2	63	Acropora_cervicornis	C1_63_T_AC049	Palom	3	2022-08-01	4	2	1.5	1	5/6/22	0	0	0	95	114	4	16	3
Control_1	Control	2	63	Orbicella_franksii	C1_63_L_Ofr035	Palom	3	2022-08-01	1.5	2.5	2	NA	5/6/22	0	0	0	95	114	4	16	3
Control_1	Control	2	63	Siderastrea_siderea	C1_63_M_SSUnique	Mosq	3	2022-08-01	2	3	1.5	NA	5/6/22	0	0	0	95	114	4	16	3
Control_1	Control	2	63	Porites_porites	C1_63_R_PP030	Palom	3	2022-08-01	3	4.5	2	2	5/6/22	0	0	0	95	114	4	16	3
Control_1	Control	2	63	Porites_furcata	C1_63_B_PF2	Mosq	3	2022-08-01	2.5	4	2	3	5/6/22	0	0	0	95	114	4	16	3
Control_1	Control	2	74	Porites_astreoides	C1_74_T_PAUnique	Mosq	3	2022-08-01	NA	NA	NA	NA	5/6/22	NA	1	2	20	114	4	16	3
Control_1	Control	2	74	Porites_furcata	C1_74_L_PF3	Mosq	3	2022-08-01	NA	NA	NA	NA	5/6/22	NA	1	2	20	114	4	16	3
Control_1	Control	2	74	Siderastrea_siderea	C1_74_M_SSUnique	Mosq	3	2022-08-01	NA	NA	NA	NA	5/6/22	NA	1	2	20	114	4	16	3
Control_1	Control	2	74	Acropora_cervicornis	C1_74_R_AC671	Palom	3	2022-08-01	NA	NA	NA	NA	5/6/22	NA	1	2	20	114	4	16	3
Control_1	Control	2	74	Porites_porites	C1_74_B_PP078	Palom	3	2022-08-01	NA	NA	NA	NA	5/6/22	NA	0	1	20	114	4	16	3
Control_1	Control	2	94	Acropora_cervicornis	C1_94_T_AC671	Palom	3	2022-08-01	7.5	1	1	1	5/6/22	0	0	0	95	114	4	16	3
Control_1	Control	2	94	Porites_astreoides	C1_94_L_PAUnique	Mosq	3	2022-08-01	3	4.5	3	NA	5/6/22	0	0	0	95	114	4	16	3
Control_1	Control	2	94	Siderastrea_siderea	C1_94_M_SSUnique	Mosq	3	2022-08-01	1	3	1.5	NA	5/6/22	30	0	0	95	114	4	16	3
Control_1	Control	2	94	Porites_porites	C1_94_R_PP078	Palom	3	2022-08-01	5	7.5	5	6	5/6/22	0	0	0	95	114	4	16	3
Control_1	Control	2	94	Porites_furcata	C1_94_B_PF4	Mosq	3	2022-08-01	2	3.5	2.5	3	5/6/22	0	0	0	95	114	4	16	3
Control_1	Control	2	16	Acropora_cervicornis	C1_16_T_AC674	Palom	3	2022-08-01	1	1	1	1	5/6/22	0	0	0	90	114	4	16	3
Control_1	Control	2	16	Agaricia	C1_16_L_AG1	Mosq	3	2022-08-01	1	3	2.5	NA	5/6/22	40	0	0	90	114	4	16	3
Control_1	Control	2	16	Siderastrea_siderea	C1_16_M_SSUnique	Mosq	3	2022-08-01	1	5	4	NA	5/6/22	50	0	0	90	114	4	16	3
Control_1	Control	2	16	Porites_porites	C1_16_R_PP030	Palom	3	2022-08-01	3	4	1	2	5/6/22	0	0	0	90	114	4	16	3
Control_1	Control	2	16	Porites_furcata	C1_16_B_PF5	Mosq	3	2022-08-01	3	5	2	3	5/6/22	0	0	0	90	114	4	16	3
Control_1	Control	2	20	Acropora_cervicornis	C1_20_T_AC674	Palom	4	2022-12-01	1.5	1.5	1.5	1	5/6/22	20	0	0	100	217	7	31	6
Control_1	Control	2	20	Porites_astreoides	C1_20_L_PAUnique	Mosq	4	2022-12-01	2	3	2.5	NA	5/6/22	0	0	0	100	217	7	31	6
Control_1	Control	2	20	Siderastrea_siderea	C1_20_M_SS1	Mosq	4	2022-12-01	NA	NA	NA	NA	5/6/22	NA	0	1	100	217	7	31	6
Control_1	Control	2	20	Porites_porites	C1_20_R_PP030	Palom	4	2022-12-01	NA	NA	NA	NA	5/6/22	NA	0	1	100	217	7	31	6
Control_1	Control	2	20	Porites_furcata	C1_20_B_PF6	Mosq	4	2022-12-01	NA	NA	NA	NA	5/6/22	NA	0	1	100	217	7	31	6
Control_1	Control	2	15	Acropora_cervicornis	C1_15_T_AC000	Palom	4	2022-12-01	NA	NA	NA	NA	5/6/22	NA	0	1	95	217	7	31	6
Control_1	Control	2	15	Porites_astreoides	C1_15_L_PAUnique	Mosq	4	2022-12-01	4	8	4	NA	5/6/22	0	0	0	95	217	7	31	6
Control_1	Control	2	15	Siderastrea_siderea	C1_15_M_SSUnique	Mosq	4	2022-12-01	NA	NA	NA	NA	5/6/22	NA	1	2	95	217	7	31	6
Control_1	Control	2	15	Porites_porites	C1_15_R_PP078	Palom	4	2022-12-01	NA	NA	NA	NA	5/6/22	NA	0	1	95	217	7	31	6
Control_1	Control	2	15	Porites_furcata	C1_15_B_PF7	Mosq	4	2022-12-01	NA	NA	NA	NA	5/6/22	NA	0	1	95	217	7	31	6
Control_1	Control	2	76	Acropora_cervicornis	C1_76_T_AC000	Palom	4	2022-12-01	NA	NA	NA	NA	5/6/22	NA	0	1	100	217	7	31	6
Control_1	Control	2	76	Agaricia	C1_76_L_AGUnique	Mosq	4	2022-12-01	1	4.5	3.5	NA	5/6/22	10	0	0	100	217	7	31	6
Control_1	Control	2	76	Siderastrea_siderea	C1_76_M_SSUnique	Mosq	4	2022-12-01	1	3	2.5	NA	5/6/22	20	0	0	100	217	7	31	6
Control_1	Control	2	76	Porites_porites	C1_76_R_PP030	Palom	4	2022-12-01	4	2.5	1.5	2	5/6/22	0	0	0	100	217	7	31	6
Control_1	Control	2	76	Porites_furcata	C1_76_B_PF8	Mosq	4	2022-12-01	NA	NA	NA	NA	5/6/22	NA	0	1	100	217	7	31	6
Control_1	Control	2	96	Acropora_cervicornis	C1_96_T_AC116	Palom	4	2022-12-01	2	2.5	2	1	5/6/22	0	0	0	100	217	7	31	6
Control_1	Control	2	96	Agaricia	C1_96_L_AG3	Mosq	4	2022-12-01	1	7	5	NA	5/6/22	0	0	0	100	217	7	31	6
Control_1	Control	2	96	Siderastrea_siderea	C1_96_M_SSUnique	Mosq	4	2022-12-01	2	5	3	NA	5/6/22	0	0	0	100	217	7	31	6
Control_1	Control	2	96	Porites_porites	C1_96_R_PP030	Palom	4	2022-12-01	3.5	6.5	3.5	4	5/6/22	5	0	0	100	217	7	31	6
Control_1	Control	2	96	Porites_furcata	C1_96_B_PF9	Mosq	4	2022-12-01	NA	NA	NA	NA	5/6/22	NA	1	2	100	217	7	31	6
Control_1	Control	2	18	Acropora_cervicornis	C1_18_T_AC116	Palom	4	2022-12-01	5.5	2.5	2.5	2	5/6/22	0	0	0	85	217	7	31	6
Control_1	Control	2	18	Agaricia	C1_18_L_AGUnique	Mosq	4	2022-12-01	1.5	6.5	5.5	NA	5/6/22	25	0	0	85	217	7	31	6
Control_1	Control	2	18	Siderastrea_siderea	C1_18_M_SSUnique	Mosq	4	2022-12-01	2.5	3.5	2	NA	5/6/22	40	0	0	85	217	7	31	6
Control_1	Control	2	18	Porites_porites	C1_18_R_PP078	Palom	4	2022-12-01	3	3	2	2	5/6/22	0	0	0	85	217	7	31	6
Control_1	Control	2	18	Porites_furcata	C1_18_B_PFUnk_A	Mosq	4	2022-12-01	2	2.5	1.5	1	5/6/22	40	0	0	85	217	7	31	6
Control_1	Control	2	64	Acropora_cervicornis	C1_64_T_AC049	Palom	4	2022-12-01	2	2	1.5	1	5/6/22	10	0	0	100	217	7	31	6
Control_1	Control	2	64	Orbicella_faveolata	C1_64_L_OF097	Palom	4	2022-12-01	1.5	3	3	NA	5/6/22	0	0	0	100	217	7	31	6
Control_1	Control	2	64	Siderastrea_siderea	C1_64_M_SSUnique	Mosq	4	2022-12-01	2	2.5	2	NA	5/6/22	10	0	0	100	217	7	31	6
Control_1	Control	2	64	Porites_porites	C1_64_R_PP030	Palom	4	2022-12-01	4.5	4	3.5	3	5/6/22	10	0	0	100	217	7	31	6
Control_1	Control	2	64	Porites_furcata	C1_64_B_PF1	Mosq	4	2022-12-01	5.5	7.5	4.5	7	5/6/22	5	0	0	100	217	7	31	6
Control_1	Control	2	63	Acropora_cervicornis	C1_63_T_AC049	Palom	4	2022-12-01	NA	NA	NA	NA	5/6/22	NA	0	1	75	217	7	31	6
Control_1	Control	2	63	Orbicella_franksii	C1_63_L_Ofr035	Palom	4	2022-12-01	1.5	2.5	2	NA	5/6/22	0	0	0	75	217	7	31	6
Control_1	Control	2	63	Siderastrea_siderea	C1_63_M_SSUnique	Mosq	4	2022-12-01	2	3	2	NA	5/6/22	15	0	0	75	217	7	31	6
Control_1	Control	2	63	Porites_porites	C1_63_R_PP030	Palom	4	2022-12-01	3	4.5	2	2	5/6/22	30	0	0	75	217	7	31	6
Control_1	Control	2	63	Porites_furcata	C1_63_B_PF2	Mosq	4	2022-12-01	2.5	4	2	4	5/6/22	10	0	0	75	217	7	31	6
Control_1	Control	2	74	Porites_astreoides	C1_74_T_PAUnique	Mosq	4	2022-12-01	NA	NA	NA	NA	5/6/22	NA	1	2	70	217	7	31	6
Control_1	Control	2	74	Porites_furcata	C1_74_L_PF3	Mosq	4	2022-12-01	NA	NA	NA	NA	5/6/22	NA	1	2	70	217	7	31	6
Control_1	Control	2	74	Siderastrea_siderea	C1_74_M_SSUnique	Mosq	4	2022-12-01	NA	NA	NA	NA	5/6/22	NA	1	2	70	217	7	31	6
Control_1	Control	2	74	Acropora_cervicornis	C1_74_R_AC671	Palom	4	2022-12-01	NA	NA	NA	NA	5/6/22	NA	1	2	70	217	7	31	6
Control_1	Control	2	74	Porites_porites	C1_74_B_PP078	Palom	4	2022-12-01	NA	NA	NA	NA	5/6/22	NA	0	1	70	217	7	31	6
Control_1	Control	2	94	Acropora_cervicornis	C1_94_T_AC671	Palom	4	2022-12-01	NA	NA	NA	NA	5/6/22	NA	0	1	100	217	7	31	6
Control_1	Control	2	94	Porites_astreoides	C1_94_L_PAUnique	Mosq	4	2022-12-01	NA	NA	NA	NA	5/6/22	NA	0	1	100	217	7	31	6
Control_1	Control	2	94	Siderastrea_siderea	C1_94_M_SSUnique	Mosq	4	2022-12-01	1	3	1.5	NA	5/6/22	30	0	0	100	217	7	31	6
Control_1	Control	2	94	Porites_porites	C1_94_R_PP078	Palom	4	2022-12-01	4.5	8	6	8	5/6/22	0	0	0	100	217	7	31	6
Control_1	Control	2	94	Porites_furcata	C1_94_B_PF4	Mosq	4	2022-12-01	NA	NA	NA	NA	5/6/22	NA	0	1	100	217	7	31	6
Control_1	Control	2	16	Acropora_cervicornis	C1_16_T_AC674	Palom	4	2022-12-01	1	1	1	1	5/6/22	50	0	0	100	217	7	31	6
Control_1	Control	2	16	Agaricia	C1_16_L_AG1	Mosq	4	2022-12-01	NA	NA	NA	NA	5/6/22	NA	0	1	100	217	7	31	6
Control_1	Control	2	16	Siderastrea_siderea	C1_16_M_SSUnique	Mosq	4	2022-12-01	1	5	4	NA	5/6/22	40	0	0	100	217	7	31	6
Control_1	Control	2	16	Porites_porites	C1_16_R_PP030	Palom	4	2022-12-01	4	5	2.5	3	5/6/22	0	0	0	100	217	7	31	6
Control_1	Control	2	16	Porites_furcata	C1_16_B_PF5	Mosq	4	2022-12-01	3	2	1	2	5/6/22	40	0	0	100	217	7	31	6
Control_1	Control	2	20	Acropora_cervicornis	C1_20_T_AC674	Palom	5	2023-06-01	1.5	2.5	2	7	5/6/22	0	0	0	90	398	13	57	12
Control_1	Control	2	20	Porites_astreoides	C1_20_L_PAUnique	Mosq	5	2023-06-01	2	3	2.5	NA	5/6/22	0	0	0	90	398	13	57	12
Control_1	Control	2	20	Siderastrea_siderea	C1_20_M_SS1	Mosq	5	2023-06-01	NA	NA	NA	NA	5/6/22	NA	0	1	90	398	13	57	12
Control_1	Control	2	20	Porites_porites	C1_20_R_PP030	Palom	5	2023-06-01	NA	NA	NA	NA	5/6/22	NA	0	1	90	398	13	57	12
Control_1	Control	2	20	Porites_furcata	C1_20_B_PF6	Mosq	5	2023-06-01	NA	NA	NA	NA	5/6/22	NA	0	1	90	398	13	57	12
Control_1	Control	2	15	Acropora_cervicornis	C1_15_T_AC000	Palom	5	2023-06-01	NA	NA	NA	NA	5/6/22	NA	0	1	85	398	13	57	12
Control_1	Control	2	15	Porites_astreoides	C1_15_L_PAUnique	Mosq	5	2023-06-01	4	8	5	NA	5/6/22	0	0	0	85	398	13	57	12
Control_1	Control	2	15	Siderastrea_siderea	C1_15_M_SSUnique	Mosq	5	2023-06-01	NA	NA	NA	NA	5/6/22	NA	1	2	85	398	13	57	12
Control_1	Control	2	15	Porites_porites	C1_15_R_PP078	Palom	5	2023-06-01	NA	NA	NA	NA	5/6/22	NA	0	1	85	398	13	57	12
Control_1	Control	2	15	Porites_furcata	C1_15_B_PF7	Mosq	5	2023-06-01	NA	NA	NA	NA	5/6/22	NA	0	1	85	398	13	57	12
Control_1	Control	2	76	Acropora_cervicornis	C1_76_T_AC000	Palom	5	2023-06-01	NA	NA	NA	NA	5/6/22	NA	0	1	95	398	13	57	12
Control_1	Control	2	76	Agaricia	C1_76_L_AGUnique	Mosq	5	2023-06-01	NA	NA	NA	NA	5/6/22	NA	0	1	95	398	13	57	12
Control_1	Control	2	76	Siderastrea_siderea	C1_76_M_SSUnique	Mosq	5	2023-06-01	1	3	2.5	NA	5/6/22	0	0	0	95	398	13	57	12
Control_1	Control	2	76	Porites_porites	C1_76_R_PP030	Palom	5	2023-06-01	4	2.5	1.5	2	5/6/22	20	0	0	95	398	13	57	12
Control_1	Control	2	76	Porites_furcata	C1_76_B_PF8	Mosq	5	2023-06-01	NA	NA	NA	NA	5/6/22	NA	0	1	95	398	13	57	12
Control_1	Control	2	96	Acropora_cervicornis	C1_96_T_AC116	Palom	5	2023-06-01	3.5	4.5	4	5	5/6/22	0	0	0	80	398	13	57	12
Control_1	Control	2	96	Agaricia	C1_96_L_AG3	Mosq	5	2023-06-01	1	7	5	NA	5/6/22	50	0	0	80	398	13	57	12
Control_1	Control	2	96	Siderastrea_siderea	C1_96_M_SSUnique	Mosq	5	2023-06-01	2.5	5.5	3.5	NA	5/6/22	0	0	0	80	398	13	57	12
Control_1	Control	2	96	Porites_porites	C1_96_R_PP030	Palom	5	2023-06-01	3.5	7.5	5	5	5/6/22	20	0	0	80	398	13	57	12
Control_1	Control	2	96	Porites_furcata	C1_96_B_PF9	Mosq	5	2023-06-01	NA	NA	NA	NA	5/6/22	NA	1	2	80	398	13	57	12
Control_1	Control	2	18	Acropora_cervicornis	C1_18_T_AC116	Palom	5	2023-06-01	NA	NA	NA	NA	5/6/22	NA	0	1	90	398	13	57	12
Control_1	Control	2	18	Agaricia	C1_18_L_AGUnique	Mosq	5	2023-06-01	NA	NA	NA	NA	5/6/22	NA	0	1	90	398	13	57	12
Control_1	Control	2	18	Siderastrea_siderea	C1_18_M_SSUnique	Mosq	5	2023-06-01	NA	NA	NA	NA	5/6/22	NA	0	1	90	398	13	57	12
Control_1	Control	2	18	Porites_porites	C1_18_R_PP078	Palom	5	2023-06-01	3	3.5	3	1	5/6/22	0	0	0	90	398	13	57	12
Control_1	Control	2	18	Porites_furcata	C1_18_B_PFUnk_A	Mosq	5	2023-06-01	NA	NA	NA	NA	5/6/22	NA	0	1	90	398	13	57	12
Control_1	Control	2	64	Acropora_cervicornis	C1_64_T_AC049	Palom	5	2023-06-01	2.5	2.5	2	2	5/6/22	0	0	0	85	398	13	57	12
Control_1	Control	2	64	Orbicella_faveolata	C1_64_L_OF097	Palom	5	2023-06-01	2	3.5	3.5	NA	5/6/22	0	0	0	85	398	13	57	12
Control_1	Control	2	64	Siderastrea_siderea	C1_64_M_SSUnique	Mosq	5	2023-06-01	2.5	3	2.5	NA	5/6/22	0	0	0	85	398	13	57	12
Control_1	Control	2	64	Porites_porites	C1_64_R_PP030	Palom	5	2023-06-01	4.5	4.5	4	3	5/6/22	0	0	0	85	398	13	57	12
Control_1	Control	2	64	Porites_furcata	C1_64_B_PF1	Mosq	5	2023-06-01	NA	NA	NA	NA	5/6/22	NA	1	2	85	398	13	57	12
Control_1	Control	2	63	Acropora_cervicornis	C1_63_T_AC049	Palom	5	2023-06-01	NA	NA	NA	NA	5/6/22	NA	0	1	90	398	13	57	12
Control_1	Control	2	63	Orbicella_franksii	C1_63_L_Ofr035	Palom	5	2023-06-01	2.5	3	3	NA	5/6/22	0	0	0	90	398	13	57	12
Control_1	Control	2	63	Siderastrea_siderea	C1_63_M_SSUnique	Mosq	5	2023-06-01	NA	NA	NA	NA	5/6/22	NA	1	2	90	398	13	57	12
Control_1	Control	2	63	Porites_porites	C1_63_R_PP030	Palom	5	2023-06-01	NA	NA	NA	NA	5/6/22	NA	0	1	90	398	13	57	12
Control_1	Control	2	63	Porites_furcata	C1_63_B_PF2	Mosq	5	2023-06-01	NA	NA	NA	NA	5/6/22	NA	0	1	90	398	13	57	12
Control_1	Control	2	74	Porites_astreoides	C1_74_T_PAUnique	Mosq	5	2023-06-01	NA	NA	NA	NA	5/6/22	NA	1	2	NA	398	13	57	12
Control_1	Control	2	74	Porites_furcata	C1_74_L_PF3	Mosq	5	2023-06-01	NA	NA	NA	NA	5/6/22	NA	1	2	NA	398	13	57	12
Control_1	Control	2	74	Siderastrea_siderea	C1_74_M_SSUnique	Mosq	5	2023-06-01	NA	NA	NA	NA	5/6/22	NA	1	2	NA	398	13	57	12
Control_1	Control	2	74	Acropora_cervicornis	C1_74_R_AC671	Palom	5	2023-06-01	NA	NA	NA	NA	5/6/22	NA	1	2	NA	398	13	57	12
Control_1	Control	2	74	Porites_porites	C1_74_B_PP078	Palom	5	2023-06-01	NA	NA	NA	NA	5/6/22	NA	0	1	NA	398	13	57	12
Control_1	Control	2	94	Acropora_cervicornis	C1_94_T_AC671	Palom	5	2023-06-01	NA	NA	NA	NA	5/6/22	NA	0	1	95	398	13	57	12
Control_1	Control	2	94	Porites_astreoides	C1_94_L_PAUnique	Mosq	5	2023-06-01	NA	NA	NA	NA	5/6/22	NA	0	1	95	398	13	57	12
Control_1	Control	2	94	Siderastrea_siderea	C1_94_M_SSUnique	Mosq	5	2023-06-01	1	3	2	NA	5/6/22	0	0	0	95	398	13	57	12
Control_1	Control	2	94	Porites_porites	C1_94_R_PP078	Palom	5	2023-06-01	NA	NA	NA	NA	5/6/22	NA	0	1	95	398	13	57	12
Control_1	Control	2	94	Porites_furcata	C1_94_B_PF4	Mosq	5	2023-06-01	NA	NA	NA	NA	5/6/22	NA	0	1	95	398	13	57	12
Control_1	Control	2	16	Acropora_cervicornis	C1_16_T_AC674	Palom	5	2023-06-01	1	1	1	1	5/6/22	50	0	0	90	398	13	57	12
Control_1	Control	2	16	Agaricia	C1_16_L_AG1	Mosq	5	2023-06-01	NA	NA	NA	NA	5/6/22	NA	0	1	90	398	13	57	12
Control_1	Control	2	16	Siderastrea_siderea	C1_16_M_SSUnique	Mosq	5	2023-06-01	1	5	4	NA	5/6/22	0	0	0	90	398	13	57	12
Control_1	Control	2	16	Porites_porites	C1_16_R_PP030	Palom	5	2023-06-01	4	5	2.5	3	5/6/22	0	0	0	90	398	13	57	12
Control_1	Control	2	16	Porites_furcata	C1_16_B_PF5	Mosq	5	2023-06-01	3	2	1	2	5/6/22	0	0	0	90	398	13	57	12
Control_2	Control	1	35	Acropora_cervicornis	C2_35_TL_AC061	Palom	0	2021-11-01	5	2	1	1	11/19/21	0	0	0	0	0	0	0	0
Control_2	Control	1	35	Porites_porites	C2_35_TR_PPUnknown	Bahia	0	2021-11-01	3	4.5	3.5	6	11/19/21	0	0	0	0	0	0	0	0
Control_2	Control	1	35	Acropora_cervicornis	C2_35_M_AC000	Palom	0	2021-11-01	8	7.5	2.5	3	11/19/21	0	0	0	0	0	0	0	0
Control_2	Control	1	35	Siderastrea_radians	C2_35_BL_SRUnknown	Bahia	0	2021-11-01	2.5	3	2.5	0	11/19/21	0	0	0	0	0	0	0	0
Control_2	Control	1	35	Acropora_cervicornis	C2_35_BR_AC675	Palom	0	2021-11-01	6.5	1	1	1	11/19/21	0	0	0	0	0	0	0	0
Control_2	Control	1	44	Acropora_cervicornis	C2_44_TL_AC049	Palom	0	2021-11-01	7	1.5	1.5	1	11/19/21	0	0	0	0	0	0	0	0
Control_2	Control	1	44	Porites_porites	C2_44_TR_PP030	Palom	0	2021-11-01	5	3.5	2.5	3	11/19/21	0	0	0	0	0	0	0	0
Control_2	Control	1	44	Siderastrea_radians	C2_44_M_SRUnknown	Bahia	0	2021-11-01	1.5	3.5	2	0	11/19/21	0	0	0	0	0	0	0	0
Control_2	Control	1	44	Siderastrea_radians	C2_44_BL_SRUnknown	Bahia	0	2021-11-01	2	4	3	0	11/19/21	0	0	0	0	0	0	0	0
Control_2	Control	1	44	Acropora_cervicornis	C2_44_BR_AC671	Palom	0	2021-11-01	4	2	2	1	11/19/21	0	0	0	0	0	0	0	0
Control_2	Control	1	42	Acropora_cervicornis	C2_42_TL_ACUnknown	Palom	0	2021-11-01	6.5	1	1	1	11/19/21	0	0	0	0	0	0	0	0
Control_2	Control	1	42	Porites_porites	C2_42_TR_PP078	Palom	0	2021-11-01	5	6.5	4	6	11/19/21	0	0	0	0	0	0	0	0
Control_2	Control	1	42	Siderastrea_radians	C2_42_M_SRUnknown	Bahia	0	2021-11-01	1	1.5	2	0	11/19/21	0	0	0	0	0	0	0	0
Control_2	Control	1	42	Siderastrea_radians	C2_42_BL_SRUnknown	Bahia	0	2021-11-01	1.5	3.5	3	0	11/19/21	0	0	0	0	0	0	0	0
Control_2	Control	1	42	Acropora_cervicornis	C2_42_BR_ACUnknown	Palom	0	2021-11-01	2.5	1.5	1.5	1	11/19/21	0	0	0	0	0	0	0	0
Control_2	Control	1	54	Acropora_cervicornis	C2_54_TL_AC049	Palom	0	2021-11-01	8	2.5	1.5	3	11/19/21	0	0	0	0	0	0	0	0
Control_2	Control	1	54	Porites_porites	C2_54_TR_PP078	Palom	0	2021-11-01	4.5	5	2.5	3	11/19/21	0	0	0	0	0	0	0	0
Control_2	Control	1	54	Acropora_cervicornis	C2_54_M_ACUnknown	Palom	0	2021-11-01	4	1	1	1	11/19/21	0	0	0	0	0	0	0	0
Control_2	Control	1	54	Siderastrea_radians	C2_54_BL_SRUnknown	Bahia	0	2021-11-01	2	3.5	3	0	11/19/21	0	0	0	0	0	0	0	0
Control_2	Control	1	54	Acropora_cervicornis	C2_54_BR_ACUnknown	Palom	0	2021-11-01	4	1	1	1	11/19/21	0	0	0	0	0	0	0	0
Control_2	Control	1	7	Porites_porites	C2_7_TL_PPUnknown	Bahia	0	2021-11-01	3.5	3.5	2	5	11/19/21	0	0	0	0	0	0	0	0
Control_2	Control	1	7	Porites_porites	C2_7_TR_PPUnknown	Bahia	0	2021-11-01	2.5	4.5	3	6	11/19/21	0	0	0	0	0	0	0	0
Control_2	Control	1	7	Acropora_cervicornis	C2_7_M_ACUnknown	Palom	0	2021-11-01	5.5	5.5	1.5	2	11/19/21	0	0	0	0	0	0	0	0
Control_2	Control	1	7	Siderastrea_radians	C2_7_BL_SRUnknown	Bahia	0	2021-11-01	1.5	6	3	0	11/19/21	0	0	0	0	0	0	0	0
Control_2	Control	1	7	Siderastrea_radians	C2_7_BR_SRUnknown	Bahia	0	2021-11-01	1.5	5.5	3	0	11/19/21	0	0	0	0	0	0	0	0
Control_2	Control	1	27	Acropora_cervicornis	C2_27_TL_ACUnknown	Palom	0	2021-11-01	6.5	1	1	1	11/19/21	0	0	0	0	0	0	0	0
Control_2	Control	1	27	Porites_porites	C2_27_TR_PPUnknown	Bahia	0	2021-11-01	2.5	5	2	5	11/19/21	0	0	0	0	0	0	0	0
Control_2	Control	1	27	Porites_porites	C2_27_M_PPUnknown	Bahia	0	2021-11-01	4.5	5	2.5	7	11/19/21	0	0	0	0	0	0	0	0
Control_2	Control	1	27	Siderastrea_radians	C2_27_BL_SRUnknown	Bahia	0	2021-11-01	2.5	4	3	0	11/19/21	0	0	0	0	0	0	0	0
Control_2	Control	1	27	Acropora_cervicornis	C2_27_BR_ACUnknown	Palom	0	2021-11-01	6.5	1	1	1	11/19/21	0	0	0	0	0	0	0	0
Control_2	Control	1	55	Acropora_cervicornis	C2_55_TL_ACUnknown	Palom	0	2021-11-01	7.5	1	1	1	11/19/21	0	0	0	0	0	0	0	0
Control_2	Control	1	55	Porites_porites	C2_55_TR_PPUnknown	Bahia	0	2021-11-01	5	5.5	3	6	11/19/21	0	0	0	0	0	0	0	0
Control_2	Control	1	55	Acropora_cervicornis	C2_55_M_ACUnknown	Palom	0	2021-11-01	5.5	1	1	1	11/19/21	0	0	0	0	0	0	0	0
Control_2	Control	1	55	Porites_porites	C2_55_BL_PPUnknown	Bahia	0	2021-11-01	4.5	6.5	2	6	11/19/21	0	0	0	0	0	0	0	0
Control_2	Control	1	55	Siderastrea_radians	C2_55_BR_SRUnknown	Bahia	0	2021-11-01	2.5	5	4	0	11/19/21	0	0	0	0	0	0	0	0
Control_2	Control	1	47	Acropora_cervicornis	C2_47_TL_AC061	Palom	0	2021-11-01	5	1	1	1	11/19/21	0	0	0	0	0	0	0	0
Control_2	Control	1	47	Porites_porites	C2_47_TR_PPUnknown	Palom	0	2021-11-01	3.5	5	2	1	11/19/21	0	0	0	0	0	0	0	0
Control_2	Control	1	47	Acropora_cervicornis	C2_47_M_ACUnknown	Palom	0	2021-11-01	5.5	1.5	1.5	1	11/19/21	0	0	0	0	0	0	0	0
Control_2	Control	1	47	Porites_porites	C2_47_BL_PPUnknown	Palom	0	2021-11-01	4.5	4	1.5	4	11/19/21	0	0	0	0	0	0	0	0
Control_2	Control	1	47	Acropora_cervicornis	C2_47_BR_AC116	Palom	0	2021-11-01	4.5	1.5	1.5	1	11/19/21	0	0	0	0	0	0	0	0
Control_2	Control	1	48	Acropora_cervicornis	C2_48_TL_AC061	Palom	0	2021-11-01	7.5	1.5	1.5	1	11/19/21	0	0	0	0	0	0	0	0
Control_2	Control	1	48	Acropora_cervicornis	C2_48_TR_ACUnknown	Palom	0	2021-11-01	8	1	1	1	11/19/21	0	0	0	0	0	0	0	0
Control_2	Control	1	48	Porites_porites	C2_48_M_PPUnknown	Bahia	0	2021-11-01	4	5	2.5	7	11/19/21	0	0	0	0	0	0	0	0
Control_2	Control	1	48	Siderastrea_radians	C2_48_BL_SRUnknown	Bahia	0	2021-11-01	2.5	5	3.5	0	11/19/21	0	0	0	0	0	0	0	0
Control_2	Control	1	48	Porites_porites	C2_48_BR_PPUnknown	Bahia	0	2021-11-01	4	4	3.5	6	11/19/21	0	0	0	0	0	0	0	0
Control_2	Control	1	39	Porites_porites	C2_39_TR_PPUnknown	Bahia	0	2021-11-01	5.5	3.5	2	2	11/19/21	0	0	0	0	0	0	0	0
Control_2	Control	1	39	Siderastrea_radians	C2_39_M_SRUnknown	Bahia	0	2021-11-01	2	5	3	0	11/19/21	0	0	0	0	0	0	0	0
Control_2	Control	1	39	Acropora_cervicornis	C2_39_BL_ACUnknown	Palom	0	2021-11-01	7	4	1.5	2	11/19/21	0	0	0	0	0	0	0	0
Control_2	Control	1	39	Siderastrea_radians	C2_39_BR_SRUnknown	Bahia	0	2021-11-01	2	4.5	2	0	11/19/21	0	0	0	0	0	0	0	0
Control_2	Control	1	35	Acropora_cervicornis	C2_35_TL_AC061	Palom	1	2022-02-01	9.5	6	5.5	6	11/19/21	0	0	0	100	99	3	14	3
Control_2	Control	1	35	Porites_porites	C2_35_TR_PPUnknown	Bahia	1	2022-02-01	NA	NA	NA	NA	11/19/21	NA	0	1	100	99	3	14	3
Control_2	Control	1	35	Acropora_cervicornis	C2_35_M_AC000	Palom	1	2022-02-01	10.5	14	6.5	9	11/19/21	0	0	0	100	99	3	14	3
Control_2	Control	1	35	Siderastrea_radians	C2_35_BL_SRUnknown	Bahia	1	2022-02-01	2.5	3	2.5	NA	11/19/21	0	0	0	100	99	3	14	3
Control_2	Control	1	35	Acropora_cervicornis	C2_35_BR_AC675	Palom	1	2022-02-01	7	7.5	5.5	8	11/19/21	0	0	0	100	99	3	14	3
Control_2	Control	1	44	Acropora_cervicornis	C2_44_TL_AC049	Palom	1	2022-02-01	8.5	8	5.5	7	11/19/21	0	0	0	80	99	3	14	3
Control_2	Control	1	44	Porites_porites	C2_44_TR_PP030	Palom	1	2022-02-01	5.5	5	3	3	11/19/21	0	0	0	80	99	3	14	3
Control_2	Control	1	44	Siderastrea_radians	C2_44_M_SRUnknown	Bahia	1	2022-02-01	1.5	3.5	2	NA	11/19/21	40	0	0	80	99	3	14	3
Control_2	Control	1	44	Siderastrea_radians	C2_44_BL_SRUnknown	Bahia	1	2022-02-01	NA	NA	NA	NA	11/19/21	NA	0	1	80	99	3	14	3
Control_2	Control	1	44	Acropora_cervicornis	C2_44_BR_AC671	Palom	1	2022-02-01	5.5	5	2.5	4	11/19/21	0	0	0	80	99	3	14	3
Control_2	Control	1	42	Acropora_cervicornis	C2_42_TL_ACUnknown	Palom	1	2022-02-01	9	5.5	4.5	6	11/19/21	0	0	0	100	99	3	14	3
Control_2	Control	1	42	Porites_porites	C2_42_TR_PP078	Palom	1	2022-02-01	4.5	4	3.5	3	11/19/21	0	0	0	100	99	3	14	3
Control_2	Control	1	42	Siderastrea_radians	C2_42_M_SRUnknown	Bahia	1	2022-02-01	NA	NA	NA	NA	11/19/21	NA	0	1	100	99	3	14	3
Control_2	Control	1	42	Siderastrea_radians	C2_42_BL_SRUnknown	Bahia	1	2022-02-01	1.5	3.5	3	NA	11/19/21	15	0	0	100	99	3	14	3
Control_2	Control	1	42	Acropora_cervicornis	C2_42_BR_ACUnknown	Palom	1	2022-02-01	5	2	2	2	11/19/21	0	0	0	100	99	3	14	3
Control_2	Control	1	54	Acropora_cervicornis	C2_54_TL_AC049	Palom	1	2022-02-01	11	7	7	10	11/19/21	0	0	0	90	99	3	14	3
Control_2	Control	1	54	Porites_porites	C2_54_TR_PP078	Palom	1	2022-02-01	2.5	3	1.5	1	11/19/21	50	0	0	90	99	3	14	3
Control_2	Control	1	54	Acropora_cervicornis	C2_54_M_ACUnknown	Palom	1	2022-02-01	7	4.5	3.5	5	11/19/21	0	0	0	90	99	3	14	3
Control_2	Control	1	54	Siderastrea_radians	C2_54_BL_SRUnknown	Bahia	1	2022-02-01	2	3.5	3	NA	11/19/21	15	0	0	90	99	3	14	3
Control_2	Control	1	54	Acropora_cervicornis	C2_54_BR_ACUnknown	Palom	1	2022-02-01	7	5	4	5	11/19/21	0	0	0	90	99	3	14	3
Control_2	Control	1	7	Porites_porites	C2_7_TL_PPUnknown	Bahia	1	2022-02-01	NA	NA	NA	NA	11/19/21	NA	0	1	100	99	3	14	3
Control_2	Control	1	7	Porites_porites	C2_7_TR_PPUnknown	Bahia	1	2022-02-01	NA	NA	NA	NA	11/19/21	NA	0	1	100	99	3	14	3
Control_2	Control	1	7	Acropora_cervicornis	C2_7_M_ACUnknown	Palom	1	2022-02-01	7.5	9	3.5	5	11/19/21	0	0	0	100	99	3	14	3
Control_2	Control	1	7	Siderastrea_radians	C2_7_BL_SRUnknown	Bahia	1	2022-02-01	1.5	6	3	NA	11/19/21	10	0	0	100	99	3	14	3
Control_2	Control	1	7	Siderastrea_radians	C2_7_BR_SRUnknown	Bahia	1	2022-02-01	1.5	5.5	3	NA	11/19/21	10	0	0	100	99	3	14	3
Control_2	Control	1	27	Acropora_cervicornis	C2_27_TL_ACUnknown	Palom	1	2022-02-01	7	4	2	5	11/19/21	0	0	0	98	99	3	14	3
Control_2	Control	1	27	Porites_porites	C2_27_TR_PPUnknown	Bahia	1	2022-02-01	0.5	1.5	1	1	11/19/21	0	0	0	98	99	3	14	3
Control_2	Control	1	27	Porites_porites	C2_27_M_PPUnknown	Bahia	1	2022-02-01	1.5	3	2	1	11/19/21	0	0	0	98	99	3	14	3
Control_2	Control	1	27	Siderastrea_radians	C2_27_BL_SRUnknown	Bahia	1	2022-02-01	2.5	4	2.5	NA	11/19/21	10	0	0	98	99	3	14	3
Control_2	Control	1	27	Acropora_cervicornis	C2_27_BR_ACUnknown	Palom	1	2022-02-01	9	2.5	1.5	5	11/19/21	0	0	0	98	99	3	14	3
Control_2	Control	1	55	Acropora_cervicornis	C2_55_TL_ACUnknown	Palom	1	2022-02-01	4	1.5	1	4	11/19/21	0	0	0	100	99	3	14	3
Control_2	Control	1	55	Porites_porites	C2_55_TR_PPUnknown	Bahia	1	2022-02-01	0.5	1	1	1	11/19/21	0	0	0	100	99	3	14	3
Control_2	Control	1	55	Acropora_cervicornis	C2_55_M_ACUnknown	Palom	1	2022-02-01	6	2	2	1	11/19/21	0	0	0	100	99	3	14	3
Control_2	Control	1	55	Porites_porites	C2_55_BL_PPUnknown	Bahia	1	2022-02-01	2.5	4	2	3	11/19/21	0	0	0	100	99	3	14	3
Control_2	Control	1	55	Siderastrea_radians	C2_55_BR_SRUnknown	Bahia	1	2022-02-01	3	5	4	NA	11/19/21	0	0	0	100	99	3	14	3
Control_2	Control	1	47	Acropora_cervicornis	C2_47_TL_AC061	Palom	1	2022-02-01	NA	NA	NA	NA	11/19/21	NA	1	2	100	99	3	14	3
Control_2	Control	1	47	Porites_porites	C2_47_TR_PPUnknown	Palom	1	2022-02-01	NA	NA	NA	NA	11/19/21	NA	0	1	100	99	3	14	3
Control_2	Control	1	47	Acropora_cervicornis	C2_47_M_ACUnknown	Palom	1	2022-02-01	1.5	2.5	2	1	11/19/21	0	0	0	100	99	3	14	3
Control_2	Control	1	47	Porites_porites	C2_47_BL_PPUnknown	Palom	1	2022-02-01	2	1.5	1.5	1	11/19/21	50	0	0	100	99	3	14	3
Control_2	Control	1	47	Acropora_cervicornis	C2_47_BR_AC116	Palom	1	2022-02-01	5	1.5	1.5	1	11/19/21	0	0	0	100	99	3	14	3
Control_2	Control	1	48	Acropora_cervicornis	C2_48_TL_AC061	Palom	1	2022-02-01	9.5	5	2.5	12	11/19/21	0	0	0	100	99	3	14	3
Control_2	Control	1	48	Acropora_cervicornis	C2_48_TR_ACUnknown	Palom	1	2022-02-01	7.5	5.5	4.5	12	11/19/21	0	0	0	100	99	3	14	3
Control_2	Control	1	48	Porites_porites	C2_48_M_PPUnknown	Bahia	1	2022-02-01	0.5	1.5	0.5	1	11/19/21	40	0	0	100	99	3	14	3
Control_2	Control	1	48	Siderastrea_radians	C2_48_BL_SRUnknown	Bahia	1	2022-02-01	2.5	5	3.5	NA	11/19/21	30	0	0	100	99	3	14	3
Control_2	Control	1	48	Porites_porites	C2_48_BR_PPUnknown	Bahia	1	2022-02-01	0.5	1.5	0.5	1	11/19/21	40	0	0	100	99	3	14	3
Control_2	Control	1	39	Porites_porites	C2_39_TR_PPUnknown	Bahia	1	2022-02-01	NA	NA	NA	NA	11/19/21	NA	1	2	100	99	3	14	3
Control_2	Control	1	39	Siderastrea_radians	C2_39_M_SRUnknown	Bahia	1	2022-02-01	2	5	3	NA	11/19/21	40	0	0	100	99	3	14	3
Control_2	Control	1	39	Acropora_cervicornis	C2_39_BL_ACUnknown	Palom	1	2022-02-01	NA	NA	NA	NA	11/19/21	NA	1	2	100	99	3	14	3
Control_2	Control	1	39	Siderastrea_radians	C2_39_BR_SRUnknown	Bahia	1	2022-02-01	2	4.5	2	NA	11/19/21	10	0	0	100	99	3	14	3
Control_2	Control	1	35	Acropora_cervicornis	C2_35_TL_AC061	Palom	2	2022-05-01	9.5	8.5	6	9	11/19/21	0	0	0	95	166	5	24	6
Control_2	Control	1	35	Porites_porites	C2_35_TR_PPUnknown	Bahia	2	2022-05-01	NA	NA	NA	NA	11/19/21	NA	0	1	95	166	5	24	6
Control_2	Control	1	35	Acropora_cervicornis	C2_35_M_AC000	Palom	2	2022-05-01	11.5	14	7	12	11/19/21	0	0	0	95	166	5	24	6
Control_2	Control	1	35	Siderastrea_radians	C2_35_BL_SRUnknown	Bahia	2	2022-05-01	2.5	3	2.5	NA	11/19/21	30	0	0	95	166	5	24	6
Control_2	Control	1	35	Acropora_cervicornis	C2_35_BR_AC675	Palom	2	2022-05-01	7.5	10	7	8	11/19/21	0	0	0	95	166	5	24	6
Control_2	Control	1	44	Acropora_cervicornis	C2_44_TL_AC049	Palom	2	2022-05-01	5	5	2	3	11/19/21	0	0	0	75	166	5	24	6
Control_2	Control	1	44	Porites_porites	C2_44_TR_PP030	Palom	2	2022-05-01	4	4	2.5	2	11/19/21	0	0	0	75	166	5	24	6
Control_2	Control	1	44	Siderastrea_radians	C2_44_M_SRUnknown	Bahia	2	2022-05-01	2	3.5	2	NA	11/19/21	0	0	0	75	166	5	24	6
Control_2	Control	1	44	Siderastrea_radians	C2_44_BL_SRUnknown	Bahia	2	2022-05-01	NA	NA	NA	NA	11/19/21	NA	0	1	75	166	5	24	6
Control_2	Control	1	44	Acropora_cervicornis	C2_44_BR_AC671	Palom	2	2022-05-01	7	7	3.5	5	11/19/21	0	0	0	75	166	5	24	6
Control_2	Control	1	42	Acropora_cervicornis	C2_42_TL_ACUnknown	Palom	2	2022-05-01	10	8	5	11	11/19/21	0	0	0	100	166	5	24	6
Control_2	Control	1	42	Porites_porites	C2_42_TR_PP078	Palom	2	2022-05-01	5.5	4.5	2.5	3	11/19/21	0	0	0	100	166	5	24	6
Control_2	Control	1	42	Siderastrea_radians	C2_42_M_SRUnknown	Bahia	2	2022-05-01	NA	NA	NA	NA	11/19/21	NA	0	1	100	166	5	24	6
Control_2	Control	1	42	Siderastrea_radians	C2_42_BL_SRUnknown	Bahia	2	2022-05-01	1.5	3.5	3	NA	11/19/21	0	0	0	100	166	5	24	6
Control_2	Control	1	42	Acropora_cervicornis	C2_42_BR_ACUnknown	Palom	2	2022-05-01	7	4.5	2.5	3	11/19/21	0	0	0	100	166	5	24	6
Control_2	Control	1	54	Acropora_cervicornis	C2_54_TL_AC049	Palom	2	2022-05-01	12	10.5	10	10	11/19/21	0	0	0	90	166	5	24	6
Control_2	Control	1	54	Porites_porites	C2_54_TR_PP078	Palom	2	2022-05-01	NA	NA	NA	NA	11/19/21	NA	0	1	90	166	5	24	6
Control_2	Control	1	54	Acropora_cervicornis	C2_54_M_ACUnknown	Palom	2	2022-05-01	7.5	7.5	4.5	8	11/19/21	0	0	0	90	166	5	24	6
Control_2	Control	1	54	Siderastrea_radians	C2_54_BL_SRUnknown	Bahia	2	2022-05-01	2	3.5	3	NA	11/19/21	10	0	0	90	166	5	24	6
Control_2	Control	1	54	Acropora_cervicornis	C2_54_BR_ACUnknown	Palom	2	2022-05-01	9.5	9.5	7	9	11/19/21	0	0	0	90	166	5	24	6
Control_2	Control	1	7	Porites_porites	C2_7_TL_PPUnknown	Bahia	2	2022-05-01	NA	NA	NA	NA	11/19/21	NA	0	1	90	166	5	24	6
Control_2	Control	1	7	Porites_porites	C2_7_TR_PPUnknown	Bahia	2	2022-05-01	NA	NA	NA	NA	11/19/21	NA	0	1	90	166	5	24	6
Control_2	Control	1	7	Acropora_cervicornis	C2_7_M_ACUnknown	Palom	2	2022-05-01	10	11	4.5	6	11/19/21	0	0	0	90	166	5	24	6
Control_2	Control	1	7	Siderastrea_radians	C2_7_BL_SRUnknown	Bahia	2	2022-05-01	1.5	6	3.5	NA	11/19/21	30	0	0	90	166	5	24	6
Control_2	Control	1	7	Siderastrea_radians	C2_7_BR_SRUnknown	Bahia	2	2022-05-01	1.5	5.5	3	NA	11/19/21	20	0	0	90	166	5	24	6
Control_2	Control	1	27	Acropora_cervicornis	C2_27_TL_ACUnknown	Palom	2	2022-05-01	8	7	4.5	6	11/19/21	0	0	0	95	166	5	24	6
Control_2	Control	1	27	Porites_porites	C2_27_TR_PPUnknown	Bahia	2	2022-05-01	0.5	2	1	1	11/19/21	50	0	0	95	166	5	24	6
Control_2	Control	1	27	Porites_porites	C2_27_M_PPUnknown	Bahia	2	2022-05-01	2	3	2	1	11/19/21	0	0	0	95	166	5	24	6
Control_2	Control	1	27	Siderastrea_radians	C2_27_BL_SRUnknown	Bahia	2	2022-05-01	2.5	4	3	NA	11/19/21	0	0	0	95	166	5	24	6
Control_2	Control	1	27	Acropora_cervicornis	C2_27_BR_ACUnknown	Palom	2	2022-05-01	7	6.5	6	4	11/19/21	0	0	0	95	166	5	24	6
Control_2	Control	1	55	Acropora_cervicornis	C2_55_TL_ACUnknown	Palom	2	2022-05-01	4.5	4.5	2	4	11/19/21	0	0	0	100	166	5	24	6
Control_2	Control	1	55	Porites_porites	C2_55_TR_PPUnknown	Bahia	2	2022-05-01	0.5	1.5	1	1	11/19/21	75	0	0	100	166	5	24	6
Control_2	Control	1	55	Acropora_cervicornis	C2_55_M_ACUnknown	Palom	2	2022-05-01	NA	NA	NA	NA	11/19/21	NA	1	2	100	166	5	24	6
Control_2	Control	1	55	Porites_porites	C2_55_BL_PPUnknown	Bahia	2	2022-05-01	2.5	4	2.5	3	11/19/21	0	0	0	100	166	5	24	6
Control_2	Control	1	55	Siderastrea_radians	C2_55_BR_SRUnknown	Bahia	2	2022-05-01	3.5	5	4	NA	11/19/21	15	0	0	100	166	5	24	6
Control_2	Control	1	47	Acropora_cervicornis	C2_47_TL_AC061	Palom	2	2022-05-01	NA	NA	NA	NA	11/19/21	NA	1	2	95	166	5	24	6
Control_2	Control	1	47	Porites_porites	C2_47_TR_PPUnknown	Palom	2	2022-05-01	NA	NA	NA	NA	11/19/21	NA	0	1	95	166	5	24	6
Control_2	Control	1	47	Acropora_cervicornis	C2_47_M_ACUnknown	Palom	2	2022-05-01	1.5	2.5	2	1	11/19/21	0	0	0	95	166	5	24	6
Control_2	Control	1	47	Porites_porites	C2_47_BL_PPUnknown	Palom	2	2022-05-01	2	1.5	1.5	1	11/19/21	30	0	0	95	166	5	24	6
Control_2	Control	1	47	Acropora_cervicornis	C2_47_BR_AC116	Palom	2	2022-05-01	5	1.5	1.5	1	11/19/21	0	0	0	95	166	5	24	6
Control_2	Control	1	48	Acropora_cervicornis	C2_48_TL_AC061	Palom	2	2022-05-01	10	8	6	12	11/19/21	0	0	0	100	166	5	24	6
Control_2	Control	1	48	Acropora_cervicornis	C2_48_TR_ACUnknown	Palom	2	2022-05-01	8	10	7.5	12	11/19/21	0	0	0	100	166	5	24	6
Control_2	Control	1	48	Porites_porites	C2_48_M_PPUnknown	Bahia	2	2022-05-01	1	1	1	NA	11/19/21	50	0	0	100	166	5	24	6
Control_2	Control	1	48	Siderastrea_radians	C2_48_BL_SRUnknown	Bahia	2	2022-05-01	2.5	5	3.5	NA	11/19/21	90	0	0	100	166	5	24	6
Control_2	Control	1	48	Porites_porites	C2_48_BR_PPUnknown	Bahia	2	2022-05-01	NA	NA	NA	NA	11/19/21	NA	0	1	100	166	5	24	6
Control_2	Control	1	39	Porites_porites	C2_39_TR_PPUnknown	Bahia	2	2022-05-01	NA	NA	NA	NA	11/19/21	NA	1	2	100	166	5	24	6
Control_2	Control	1	39	Siderastrea_radians	C2_39_M_SRUnknown	Bahia	2	2022-05-01	2	5	3	NA	11/19/21	50	0	0	100	166	5	24	6
Control_2	Control	1	39	Acropora_cervicornis	C2_39_BL_ACUnknown	Palom	2	2022-05-01	NA	NA	NA	NA	11/19/21	NA	1	2	100	166	5	24	6
Control_2	Control	1	39	Siderastrea_radians	C2_39_BR_SRUnknown	Bahia	2	2022-05-01	2	4.5	2	NA	11/19/21	30	0	0	100	166	5	24	6
Control_2	Control	1	35	Acropora_cervicornis	C2_35_TL_AC061	Palom	3	2022-08-01	9.5	16	8	11	11/19/21	0	0	0	100	283	9	40	9
Control_2	Control	1	35	Porites_porites	C2_35_TR_PPUnknown	Bahia	3	2022-08-01	NA	NA	NA	NA	11/19/21	NA	0	1	100	283	9	40	9
Control_2	Control	1	35	Acropora_cervicornis	C2_35_M_AC000	Palom	3	2022-08-01	NA	NA	NA	NA	11/19/21	NA	1	2	100	283	9	40	9
Control_2	Control	1	35	Siderastrea_radians	C2_35_BL_SRUnknown	Bahia	3	2022-08-01	NA	NA	NA	NA	11/19/21	NA	0	1	100	283	9	40	9
Control_2	Control	1	35	Acropora_cervicornis	C2_35_BR_AC675	Palom	3	2022-08-01	8	10	9	6	11/19/21	0	0	0	100	283	9	40	9
Control_2	Control	1	44	Acropora_cervicornis	C2_44_TL_AC049	Palom	3	2022-08-01	8	12	5	6	11/19/21	0	0	0	100	283	9	40	9
Control_2	Control	1	44	Porites_porites	C2_44_TR_PP030	Palom	3	2022-08-01	5.5	6	2.5	3	11/19/21	0	0	0	100	283	9	40	9
Control_2	Control	1	44	Siderastrea_radians	C2_44_M_SRUnknown	Bahia	3	2022-08-01	2	4	2	NA	11/19/21	10	0	0	100	283	9	40	9
Control_2	Control	1	44	Siderastrea_radians	C2_44_BL_SRUnknown	Bahia	3	2022-08-01	NA	NA	NA	NA	11/19/21	NA	0	1	100	283	9	40	9
Control_2	Control	1	44	Acropora_cervicornis	C2_44_BR_AC671	Palom	3	2022-08-01	9	10	7	8	11/19/21	0	0	0	100	283	9	40	9
Control_2	Control	1	42	Acropora_cervicornis	C2_42_TL_ACUnknown	Palom	3	2022-08-01	NA	NA	NA	NA	11/19/21	NA	1	2	95	283	9	40	9
Control_2	Control	1	42	Porites_porites	C2_42_TR_PP078	Palom	3	2022-08-01	7	6	5	3	11/19/21	0	0	0	95	283	9	40	9
Control_2	Control	1	42	Siderastrea_radians	C2_42_M_SRUnknown	Bahia	3	2022-08-01	NA	NA	NA	NA	11/19/21	NA	0	1	95	283	9	40	9
Control_2	Control	1	42	Siderastrea_radians	C2_42_BL_SRUnknown	Bahia	3	2022-08-01	1.5	3.5	3	NA	11/19/21	80	0	0	95	283	9	40	9
Control_2	Control	1	42	Acropora_cervicornis	C2_42_BR_ACUnknown	Palom	3	2022-08-01	8	5	3	2	11/19/21	20	0	0	95	283	9	40	9
Control_2	Control	1	54	Acropora_cervicornis	C2_54_TL_AC049	Palom	3	2022-08-01	NA	NA	NA	NA	11/19/21	NA	1	2	75	283	9	40	9
Control_2	Control	1	54	Porites_porites	C2_54_TR_PP078	Palom	3	2022-08-01	NA	NA	NA	NA	11/19/21	NA	0	1	75	283	9	40	9
Control_2	Control	1	54	Acropora_cervicornis	C2_54_M_ACUnknown	Palom	3	2022-08-01	12.5	11	10	10	11/19/21	0	0	0	75	283	9	40	9
Control_2	Control	1	54	Siderastrea_radians	C2_54_BL_SRUnknown	Bahia	3	2022-08-01	2.5	4	3	NA	11/19/21	30	0	0	75	283	9	40	9
Control_2	Control	1	54	Acropora_cervicornis	C2_54_BR_ACUnknown	Palom	3	2022-08-01	11	16	14	11	11/19/21	0	0	0	75	283	9	40	9
Control_2	Control	1	7	Porites_porites	C2_7_TL_PPUnknown	Bahia	3	2022-08-01	NA	NA	NA	NA	11/19/21	NA	0	1	95	283	9	40	9
Control_2	Control	1	7	Porites_porites	C2_7_TR_PPUnknown	Bahia	3	2022-08-01	NA	NA	NA	NA	11/19/21	NA	0	1	95	283	9	40	9
Control_2	Control	1	7	Acropora_cervicornis	C2_7_M_ACUnknown	Palom	3	2022-08-01	NA	NA	NA	NA	11/19/21	NA	1	2	95	283	9	40	9
Control_2	Control	1	7	Siderastrea_radians	C2_7_BL_SRUnknown	Bahia	3	2022-08-01	1.5	6	4	NA	11/19/21	30	0	0	95	283	9	40	9
Control_2	Control	1	7	Siderastrea_radians	C2_7_BR_SRUnknown	Bahia	3	2022-08-01	2	5.5	3	NA	11/19/21	30	0	0	95	283	9	40	9
Control_2	Control	1	27	Acropora_cervicornis	C2_27_TL_ACUnknown	Palom	3	2022-08-01	NA	NA	NA	NA	11/19/21	NA	1	2	95	280	9	40	9
Control_2	Control	1	27	Porites_porites	C2_27_TR_PPUnknown	Bahia	3	2022-08-01	1.5	3	2.5	1	11/19/21	50	0	0	95	280	9	40	9
Control_2	Control	1	27	Porites_porites	C2_27_M_PPUnknown	Bahia	3	2022-08-01	3	3	2	1	11/19/21	50	0	0	95	280	9	40	9
Control_2	Control	1	27	Siderastrea_radians	C2_27_BL_SRUnknown	Bahia	3	2022-08-01	2.5	4	3	NA	11/19/21	30	0	0	95	280	9	40	9
Control_2	Control	1	27	Acropora_cervicornis	C2_27_BR_ACUnknown	Palom	3	2022-08-01	NA	NA	NA	NA	11/19/21	NA	1	2	95	280	9	40	9
Control_2	Control	1	55	Acropora_cervicornis	C2_55_TL_ACUnknown	Palom	3	2022-08-01	5	4.5	3	7	11/19/21	0	0	0	100	280	9	40	9
Control_2	Control	1	55	Porites_porites	C2_55_TR_PPUnknown	Bahia	3	2022-08-01	1	2.5	2	1	11/19/21	50	0	0	100	280	9	40	9
Control_2	Control	1	55	Acropora_cervicornis	C2_55_M_ACUnknown	Palom	3	2022-08-01	NA	NA	NA	NA	11/19/21	NA	1	2	100	280	9	40	9
Control_2	Control	1	55	Porites_porites	C2_55_BL_PPUnknown	Bahia	3	2022-08-01	NA	NA	NA	NA	11/19/21	NA	1	2	100	280	9	40	9
Control_2	Control	1	55	Siderastrea_radians	C2_55_BR_SRUnknown	Bahia	3	2022-08-01	3.5	5	4	NA	11/19/21	10	0	0	100	280	9	40	9
Control_2	Control	1	47	Acropora_cervicornis	C2_47_TL_AC061	Palom	3	2022-08-01	NA	NA	NA	NA	11/19/21	NA	1	2	95	280	9	40	9
Control_2	Control	1	47	Porites_porites	C2_47_TR_PPUnknown	Palom	3	2022-08-01	NA	NA	NA	NA	11/19/21	NA	0	1	95	280	9	40	9
Control_2	Control	1	47	Acropora_cervicornis	C2_47_M_ACUnknown	Palom	3	2022-08-01	1.5	1.5	1	NA	11/19/21	50	0	0	95	280	9	40	9
Control_2	Control	1	47	Porites_porites	C2_47_BL_PPUnknown	Palom	3	2022-08-01	NA	NA	NA	NA	11/19/21	NA	0	1	95	280	9	40	9
Control_2	Control	1	47	Acropora_cervicornis	C2_47_BR_AC116	Palom	3	2022-08-01	NA	NA	NA	NA	11/19/21	NA	0	1	95	280	9	40	9
Control_2	Control	1	48	Acropora_cervicornis	C2_48_TL_AC061	Palom	3	2022-08-01	NA	NA	NA	NA	11/19/21	NA	0	1	100	280	9	40	9
Control_2	Control	1	48	Acropora_cervicornis	C2_48_TR_ACUnknown	Palom	3	2022-08-01	NA	NA	NA	NA	11/19/21	NA	1	2	100	280	9	40	9
Control_2	Control	1	48	Porites_porites	C2_48_M_PPUnknown	Bahia	3	2022-08-01	1	1	1	1	11/19/21	75	0	0	100	280	9	40	9
Control_2	Control	1	48	Siderastrea_radians	C2_48_BL_SRUnknown	Bahia	3	2022-08-01	NA	NA	NA	NA	11/19/21	NA	0	1	100	280	9	40	9
Control_2	Control	1	48	Porites_porites	C2_48_BR_PPUnknown	Bahia	3	2022-08-01	NA	NA	NA	NA	11/19/21	NA	0	1	100	280	9	40	9
Control_2	Control	1	39	Porites_porites	C2_39_TR_PPUnknown	Bahia	3	2022-08-01	NA	NA	NA	NA	11/19/21	NA	1	2	95	280	9	40	9
Control_2	Control	1	39	Siderastrea_radians	C2_39_M_SRUnknown	Bahia	3	2022-08-01	2	5	3	NA	11/19/21	50	0	0	95	280	9	40	9
Control_2	Control	1	39	Acropora_cervicornis	C2_39_BL_ACUnknown	Palom	3	2022-08-01	NA	NA	NA	NA	11/19/21	NA	1	2	95	280	9	40	9
Control_2	Control	1	39	Siderastrea_radians	C2_39_BR_SRUnknown	Bahia	3	2022-08-01	2	4.5	2	NA	11/19/21	50	0	0	95	280	9	40	9
Control_2	Control	1	35	Acropora_cervicornis	C2_35_TL_AC061	Palom	4	2022-12-01	9.5	16	10	14	11/19/21	0	0	0	95	385	13	55	12
Control_2	Control	1	35	Porites_porites	C2_35_TR_PPUnknown	Bahia	4	2022-12-01	NA	NA	NA	NA	11/19/21	NA	0	1	95	385	13	55	12
Control_2	Control	1	35	Acropora_cervicornis	C2_35_M_AC000	Palom	4	2022-12-01	NA	NA	NA	NA	11/19/21	NA	1	2	95	385	13	55	12
Control_2	Control	1	35	Siderastrea_radians	C2_35_BL_SRUnknown	Bahia	4	2022-12-01	NA	NA	NA	NA	11/19/21	NA	0	1	95	385	13	55	12
Control_2	Control	1	35	Acropora_cervicornis	C2_35_BR_AC675	Palom	4	2022-12-01	5.5	10	4.5	6	11/19/21	50	0	0	95	385	13	55	12
Control_2	Control	1	44	Acropora_cervicornis	C2_44_TL_AC049	Palom	4	2022-12-01	10	14	10	16	11/19/21	0	0	0	95	385	13	55	12
Control_2	Control	1	44	Porites_porites	C2_44_TR_PP030	Palom	4	2022-12-01	4	4	2	3	11/19/21	50	0	0	95	385	13	55	12
Control_2	Control	1	44	Siderastrea_radians	C2_44_M_SRUnknown	Bahia	4	2022-12-01	2	4	2.5	NA	11/19/21	0	0	0	95	385	13	55	12
Control_2	Control	1	44	Siderastrea_radians	C2_44_BL_SRUnknown	Bahia	4	2022-12-01	NA	NA	NA	NA	11/19/21	NA	0	1	95	385	13	55	12
Control_2	Control	1	44	Acropora_cervicornis	C2_44_BR_AC671	Palom	4	2022-12-01	10	10	9.5	8	11/19/21	0	0	0	95	385	13	55	12
Control_2	Control	1	42	Acropora_cervicornis	C2_42_TL_ACUnknown	Palom	4	2022-12-01	NA	NA	NA	NA	11/19/21	NA	1	2	100	385	13	55	12
Control_2	Control	1	42	Porites_porites	C2_42_TR_PP078	Palom	4	2022-12-01	7	6	5	3	11/19/21	0	0	0	100	385	13	55	12
Control_2	Control	1	42	Siderastrea_radians	C2_42_M_SRUnknown	Bahia	4	2022-12-01	NA	NA	NA	NA	11/19/21	NA	0	1	100	385	13	55	12
Control_2	Control	1	42	Siderastrea_radians	C2_42_BL_SRUnknown	Bahia	4	2022-12-01	NA	NA	NA	NA	11/19/21	NA	0	1	100	385	13	55	12
Control_2	Control	1	42	Acropora_cervicornis	C2_42_BR_ACUnknown	Palom	4	2022-12-01	8	5	3	2	11/19/21	15	0	0	100	385	13	55	12
Control_2	Control	1	54	Acropora_cervicornis	C2_54_TL_AC049	Palom	4	2022-12-01	NA	NA	NA	NA	11/19/21	NA	1	2	60	385	13	55	12
Control_2	Control	1	54	Porites_porites	C2_54_TR_PP078	Palom	4	2022-12-01	NA	NA	NA	NA	11/19/21	NA	0	1	60	385	13	55	12
Control_2	Control	1	54	Acropora_cervicornis	C2_54_M_ACUnknown	Palom	4	2022-12-01	NA	NA	NA	NA	11/19/21	NA	0	1	60	385	13	55	12
Control_2	Control	1	54	Siderastrea_radians	C2_54_BL_SRUnknown	Bahia	4	2022-12-01	2.5	4	3	NA	11/19/21	50	0	0	60	385	13	55	12
Control_2	Control	1	54	Acropora_cervicornis	C2_54_BR_ACUnknown	Palom	4	2022-12-01	13	19	16	13	11/19/21	0	0	0	60	385	13	55	12
Control_2	Control	1	7	Porites_porites	C2_7_TL_PPUnknown	Bahia	4	2022-12-01	NA	NA	NA	NA	11/19/21	NA	0	1	95	385	13	55	12
Control_2	Control	1	7	Porites_porites	C2_7_TR_PPUnknown	Bahia	4	2022-12-01	NA	NA	NA	NA	11/19/21	NA	0	1	95	385	13	55	12
Control_2	Control	1	7	Acropora_cervicornis	C2_7_M_ACUnknown	Palom	4	2022-12-01	NA	NA	NA	NA	11/19/21	NA	1	2	95	385	13	55	12
Control_2	Control	1	7	Siderastrea_radians	C2_7_BL_SRUnknown	Bahia	4	2022-12-01	1.5	6	4	NA	11/19/21	70	0	0	95	385	13	55	12
Control_2	Control	1	7	Siderastrea_radians	C2_7_BR_SRUnknown	Bahia	4	2022-12-01	NA	NA	NA	NA	11/19/21	NA	0	1	95	385	13	55	12
Control_2	Control	1	27	Acropora_cervicornis	C2_27_TL_ACUnknown	Palom	4	2022-12-01	NA	NA	NA	NA	11/19/21	NA	1	2	100	385	13	55	12
Control_2	Control	1	27	Porites_porites	C2_27_TR_PPUnknown	Bahia	4	2022-12-01	1.5	3	2.5	1	11/19/21	80	0	0	100	385	13	55	12
Control_2	Control	1	27	Porites_porites	C2_27_M_PPUnknown	Bahia	4	2022-12-01	3	3	2	2	11/19/21	60	0	0	100	385	13	55	12
Control_2	Control	1	27	Siderastrea_radians	C2_27_BL_SRUnknown	Bahia	4	2022-12-01	2.5	4	3	NA	11/19/21	40	0	0	100	385	13	55	12
Control_2	Control	1	27	Acropora_cervicornis	C2_27_BR_ACUnknown	Palom	4	2022-12-01	NA	NA	NA	NA	11/19/21	NA	1	2	100	385	13	55	12
Control_2	Control	1	55	Acropora_cervicornis	C2_55_TL_ACUnknown	Palom	4	2022-12-01	NA	NA	NA	NA	11/19/21	NA	0	1	30	385	13	55	12
Control_2	Control	1	55	Porites_porites	C2_55_TR_PPUnknown	Bahia	4	2022-12-01	NA	NA	NA	NA	11/19/21	NA	0	1	30	385	13	55	12
Control_2	Control	1	55	Acropora_cervicornis	C2_55_M_ACUnknown	Palom	4	2022-12-01	NA	NA	NA	NA	11/19/21	NA	1	2	30	385	13	55	12
Control_2	Control	1	55	Porites_porites	C2_55_BL_PPUnknown	Bahia	4	2022-12-01	NA	NA	NA	NA	11/19/21	NA	1	2	30	385	13	55	12
Control_2	Control	1	55	Siderastrea_radians	C2_55_BR_SRUnknown	Bahia	4	2022-12-01	3.5	5	4	NA	11/19/21	0	0	0	30	385	13	55	12
Control_2	Control	1	47	Acropora_cervicornis	C2_47_TL_AC061	Palom	4	2022-12-01	NA	NA	NA	NA	11/19/21	NA	1	2	90	385	13	55	12
Control_2	Control	1	47	Porites_porites	C2_47_TR_PPUnknown	Palom	4	2022-12-01	NA	NA	NA	NA	11/19/21	NA	0	1	90	385	13	55	12
Control_2	Control	1	47	Acropora_cervicornis	C2_47_M_ACUnknown	Palom	4	2022-12-01	1.5	2.5	2	1	11/19/21	0	0	0	90	385	13	55	12
Control_2	Control	1	47	Porites_porites	C2_47_BL_PPUnknown	Palom	4	2022-12-01	NA	NA	NA	NA	11/19/21	NA	0	1	90	385	13	55	12
Control_2	Control	1	47	Acropora_cervicornis	C2_47_BR_AC116	Palom	4	2022-12-01	NA	NA	NA	NA	11/19/21	NA	0	1	90	385	13	55	12
Control_2	Control	1	48	Acropora_cervicornis	C2_48_TL_AC061	Palom	4	2022-12-01	NA	NA	NA	NA	11/19/21	NA	0	1	100	385	13	55	12
Control_2	Control	1	48	Acropora_cervicornis	C2_48_TR_ACUnknown	Palom	4	2022-12-01	NA	NA	NA	NA	11/19/21	NA	1	2	100	385	13	55	12
Control_2	Control	1	48	Porites_porites	C2_48_M_PPUnknown	Bahia	4	2022-12-01	1	1	1	1	11/19/21	50	0	0	100	385	13	55	12
Control_2	Control	1	48	Siderastrea_radians	C2_48_BL_SRUnknown	Bahia	4	2022-12-01	NA	NA	NA	NA	11/19/21	NA	0	1	100	385	13	55	12
Control_2	Control	1	48	Porites_porites	C2_48_BR_PPUnknown	Bahia	4	2022-12-01	NA	NA	NA	NA	11/19/21	NA	0	1	100	385	13	55	12
Control_2	Control	1	39	Porites_porites	C2_39_TR_PPUnknown	Bahia	4	2022-12-01	NA	NA	NA	NA	11/19/21	NA	1	2	100	385	13	55	12
Control_2	Control	1	39	Siderastrea_radians	C2_39_M_SRUnknown	Bahia	4	2022-12-01	2	5	3	NA	11/19/21	60	0	0	100	385	13	55	12
Control_2	Control	1	39	Acropora_cervicornis	C2_39_BL_ACUnknown	Palom	4	2022-12-01	NA	NA	NA	NA	11/19/21	NA	1	2	100	385	13	55	12
Control_2	Control	1	39	Siderastrea_radians	C2_39_BR_SRUnknown	Bahia	4	2022-12-01	2	4.5	2	NA	11/19/21	60	0	0	100	385	13	55	12
Control_2	Control	1	35	Acropora_cervicornis	C2_35_TL_AC061	Palom	5	2023-06-01	NA	NA	NA	NA	11/19/21	NA	0	1	95	566	19	81	19
Control_2	Control	1	35	Porites_porites	C2_35_TR_PPUnknown	Bahia	5	2023-06-01	NA	NA	NA	NA	11/19/21	NA	0	1	95	566	19	81	19
Control_2	Control	1	35	Acropora_cervicornis	C2_35_M_AC000	Palom	5	2023-06-01	NA	NA	NA	NA	11/19/21	NA	1	2	95	566	19	81	19
Control_2	Control	1	35	Siderastrea_radians	C2_35_BL_SRUnknown	Bahia	5	2023-06-01	NA	NA	NA	NA	11/19/21	NA	0	1	95	566	19	81	19
Control_2	Control	1	35	Acropora_cervicornis	C2_35_BR_AC675	Palom	5	2023-06-01	7	11	9	6	11/19/21	95	0	0	95	566	19	81	19
Control_2	Control	1	44	Acropora_cervicornis	C2_44_TL_AC049	Palom	5	2023-06-01	11	20	17	23	11/19/21	0	0	0	75	566	19	81	19
Control_2	Control	1	44	Porites_porites	C2_44_TR_PP030	Palom	5	2023-06-01	NA	NA	NA	NA	11/19/21	NA	0	1	75	566	19	81	19
Control_2	Control	1	44	Siderastrea_radians	C2_44_M_SRUnknown	Bahia	5	2023-06-01	NA	NA	NA	NA	11/19/21	NA	0	1	75	566	19	81	19
Control_2	Control	1	44	Siderastrea_radians	C2_44_BL_SRUnknown	Bahia	5	2023-06-01	NA	NA	NA	NA	11/19/21	NA	0	1	75	566	19	81	19
Control_2	Control	1	44	Acropora_cervicornis	C2_44_BR_AC671	Palom	5	2023-06-01	10	9.5	4	6	11/19/21	0	0	0	75	566	19	81	19
Control_2	Control	1	42	Acropora_cervicornis	C2_42_TL_ACUnknown	Palom	5	2023-06-01	NA	NA	NA	NA	11/19/21	NA	1	2	80	566	19	81	19
Control_2	Control	1	42	Porites_porites	C2_42_TR_PP078	Palom	5	2023-06-01	6	6	5	2	11/19/21	20	0	0	80	566	19	81	19
Control_2	Control	1	42	Siderastrea_radians	C2_42_M_SRUnknown	Bahia	5	2023-06-01	NA	NA	NA	NA	11/19/21	NA	0	1	80	566	19	81	19
Control_2	Control	1	42	Siderastrea_radians	C2_42_BL_SRUnknown	Bahia	5	2023-06-01	NA	NA	NA	NA	11/19/21	NA	0	1	80	566	19	81	19
Control_2	Control	1	42	Acropora_cervicornis	C2_42_BR_ACUnknown	Palom	5	2023-06-01	9.5	8	7.5	5	11/19/21	0	0	0	80	566	19	81	19
Control_2	Control	1	54	Acropora_cervicornis	C2_54_TL_AC049	Palom	5	2023-06-01	NA	NA	NA	NA	11/19/21	NA	1	2	75	566	19	81	19
Control_2	Control	1	54	Porites_porites	C2_54_TR_PP078	Palom	5	2023-06-01	NA	NA	NA	NA	11/19/21	NA	0	1	75	566	19	81	19
Control_2	Control	1	54	Acropora_cervicornis	C2_54_M_ACUnknown	Palom	5	2023-06-01	NA	NA	NA	NA	11/19/21	NA	0	1	75	566	19	81	19
Control_2	Control	1	54	Siderastrea_radians	C2_54_BL_SRUnknown	Bahia	5	2023-06-01	2.5	5	3.5	NA	11/19/21	95	0	0	75	566	19	81	19
Control_2	Control	1	54	Acropora_cervicornis	C2_54_BR_ACUnknown	Palom	5	2023-06-01	NA	NA	NA	NA	11/19/21	NA	1	2	75	566	19	81	19
Control_2	Control	1	7	Porites_porites	C2_7_TL_PPUnknown	Bahia	5	2023-06-01	NA	NA	NA	NA	11/19/21	NA	0	1	95	566	19	81	19
Control_2	Control	1	7	Porites_porites	C2_7_TR_PPUnknown	Bahia	5	2023-06-01	NA	NA	NA	NA	11/19/21	NA	0	1	95	566	19	81	19
Control_2	Control	1	7	Acropora_cervicornis	C2_7_M_ACUnknown	Palom	5	2023-06-01	NA	NA	NA	NA	11/19/21	NA	1	2	95	566	19	81	19
Control_2	Control	1	7	Siderastrea_radians	C2_7_BL_SRUnknown	Bahia	5	2023-06-01	3	5	3	NA	11/19/21	70	0	0	95	566	19	81	19
Control_2	Control	1	7	Siderastrea_radians	C2_7_BR_SRUnknown	Bahia	5	2023-06-01	NA	NA	NA	NA	11/19/21	NA	0	1	95	566	19	81	19
Control_2	Control	1	27	Acropora_cervicornis	C2_27_TL_ACUnknown	Palom	5	2023-06-01	NA	NA	NA	NA	11/19/21	NA	1	2	90	566	19	81	19
Control_2	Control	1	27	Porites_porites	C2_27_TR_PPUnknown	Bahia	5	2023-06-01	1.5	3	2.5	1	11/19/21	70	0	0	90	566	19	81	19
Control_2	Control	1	27	Porites_porites	C2_27_M_PPUnknown	Bahia	5	2023-06-01	NA	NA	NA	NA	11/19/21	NA	1	2	90	566	19	81	19
Control_2	Control	1	27	Siderastrea_radians	C2_27_BL_SRUnknown	Bahia	5	2023-06-01	2.5	4	3	NA	11/19/21	50	0	0	90	566	19	81	19
Control_2	Control	1	27	Acropora_cervicornis	C2_27_BR_ACUnknown	Palom	5	2023-06-01	NA	NA	NA	NA	11/19/21	NA	1	2	90	566	19	81	19
Control_2	Control	1	55	Acropora_cervicornis	C2_55_TL_ACUnknown	Palom	5	2023-06-01	NA	NA	NA	NA	11/19/21	NA	0	1	90	566	19	81	19
Control_2	Control	1	55	Porites_porites	C2_55_TR_PPUnknown	Bahia	5	2023-06-01	NA	NA	NA	NA	11/19/21	NA	0	1	90	566	19	81	19
Control_2	Control	1	55	Acropora_cervicornis	C2_55_M_ACUnknown	Palom	5	2023-06-01	NA	NA	NA	NA	11/19/21	NA	1	2	90	566	19	81	19
Control_2	Control	1	55	Porites_porites	C2_55_BL_PPUnknown	Bahia	5	2023-06-01	NA	NA	NA	NA	11/19/21	NA	1	2	90	566	19	81	19
Control_2	Control	1	55	Siderastrea_radians	C2_55_BR_SRUnknown	Bahia	5	2023-06-01	2.5	4.5	4	NA	11/19/21	0	0	0	90	566	19	81	19
Control_2	Control	1	47	Acropora_cervicornis	C2_47_TL_AC061	Palom	5	2023-06-01	NA	NA	NA	NA	11/19/21	NA	1	2	95	566	19	81	19
Control_2	Control	1	47	Porites_porites	C2_47_TR_PPUnknown	Palom	5	2023-06-01	NA	NA	NA	NA	11/19/21	NA	0	1	95	566	19	81	19
Control_2	Control	1	47	Acropora_cervicornis	C2_47_M_ACUnknown	Palom	5	2023-06-01	2.5	4	3	7	11/19/21	0	0	0	95	566	19	81	19
Control_2	Control	1	47	Porites_porites	C2_47_BL_PPUnknown	Palom	5	2023-06-01	NA	NA	NA	NA	11/19/21	NA	0	1	95	566	19	81	19
Control_2	Control	1	47	Acropora_cervicornis	C2_47_BR_AC116	Palom	5	2023-06-01	NA	NA	NA	NA	11/19/21	NA	0	1	95	566	19	81	19
Control_2	Control	1	48	Acropora_cervicornis	C2_48_TL_AC061	Palom	5	2023-06-01	NA	NA	NA	NA	11/19/21	NA	0	1	95	566	19	81	19
Control_2	Control	1	48	Acropora_cervicornis	C2_48_TR_ACUnknown	Palom	5	2023-06-01	NA	NA	NA	NA	11/19/21	NA	1	2	95	566	19	81	19
Control_2	Control	1	48	Porites_porites	C2_48_M_PPUnknown	Bahia	5	2023-06-01	1.5	4	2.5	1	11/19/21	90	0	0	95	566	19	81	19
Control_2	Control	1	48	Siderastrea_radians	C2_48_BL_SRUnknown	Bahia	5	2023-06-01	NA	NA	NA	NA	11/19/21	NA	0	1	95	566	19	81	19
Control_2	Control	1	48	Porites_porites	C2_48_BR_PPUnknown	Bahia	5	2023-06-01	NA	NA	NA	NA	11/19/21	NA	0	1	95	566	19	81	19
Control_2	Control	1	39	Porites_porites	C2_39_TR_PPUnknown	Bahia	5	2023-06-01	NA	NA	NA	NA	11/19/21	NA	1	2	95	566	19	81	19
Control_2	Control	1	39	Siderastrea_radians	C2_39_M_SRUnknown	Bahia	5	2023-06-01	NA	NA	NA	NA	11/19/21	NA	0	1	95	566	19	81	19
Control_2	Control	1	39	Acropora_cervicornis	C2_39_BL_ACUnknown	Palom	5	2023-06-01	NA	NA	NA	NA	11/19/21	NA	1	2	95	566	19	81	19
Control_2	Control	1	39	Siderastrea_radians	C2_39_BR_SRUnknown	Bahia	5	2023-06-01	NA	NA	NA	NA	11/19/21	NA	0	1	95	566	19	81	19
Control_2	Control	2	92	Acropora_cervicornis	C2_92_R_AC049	Palom	2	2022-05-01	7.5	1	1	1	5/7/22	0	0	0	0	0	0	0	0
Control_2	Control	2	92	Orbicella_faveolata	C2_92_L_OF097	Palom	2	2022-05-01	1	2.5	2.5	NA	5/7/22	0	0	0	0	0	0	0	0
Control_2	Control	2	92	Siderastrea_siderea	C2_92_M_SSUnique	Mosq	2	2022-05-01	2.5	2.5	2	NA	5/7/22	0	0	0	0	0	0	0	0
Control_2	Control	2	92	Porites_porites	C2_92_T_PP030	Palom	2	2022-05-01	3	5	1.5	2	5/7/22	0	0	0	0	0	0	0	0
Control_2	Control	2	92	Porites_furcata	C2_92_B_PF1	Mosq	2	2022-05-01	3	6	3	4	5/7/22	0	0	0	0	0	0	0	0
Control_2	Control	2	65	Acropora_cervicornis	C2_65_T_AC049	Palom	2	2022-05-01	7.5	5.5	4.5	4	5/7/22	0	0	0	0	0	0	0	0
Control_2	Control	2	65	Siderastrea_siderea	C2_65_M_SSUnique	Mosq	2	2022-05-01	2	5	1.5	NA	5/7/22	0	0	0	0	0	0	0	0
Control_2	Control	2	65	Porites_porites	C2_65_R_PP030	Palom	2	2022-05-01	3	1.5	1.5	1	5/7/22	0	0	0	0	0	0	0	0
Control_2	Control	2	65	Porites_furcata	C2_65_B_PF2	Mosq	2	2022-05-01	3.5	3.5	2	2	5/7/22	0	0	0	0	0	0	0	0
Control_2	Control	2	95	Acropora_cervicornis	C2_95_T_AC671	Palom	2	2022-05-01	6.5	1	1	1	5/7/22	0	0	0	0	0	0	0	0
Control_2	Control	2	95	Porites_astreoides	C2_95_L_PAUnique	Mosq	2	2022-05-01	1.5	3	2.5	NA	5/7/22	0	0	0	0	0	0	0	0
Control_2	Control	2	95	Siderastrea_siderea	C2_95_M_SSUnique	Mosq	2	2022-05-01	1	3	2	NA	5/7/22	0	0	0	0	0	0	0	0
Control_2	Control	2	95	Porites_porites	C2_95_R_PP078	Palom	2	2022-05-01	3.5	3	2.5	2	5/7/22	0	0	0	0	0	0	0	0
Control_2	Control	2	95	Porites_furcata	C2_95_B_PF3	Mosq	2	2022-05-01	4	3.5	2.5	4	5/7/22	0	0	0	0	0	0	0	0
Control_2	Control	2	93	Acropora_cervicornis	C2_93_T_AC671	Palom	2	2022-05-01	7	5.5	1	2	5/7/22	0	0	0	0	0	0	0	0
Control_2	Control	2	93	Porites_astreoides	C2_93_L_PAUnique	Mosq	2	2022-05-01	2.5	3.5	3	NA	5/7/22	0	0	0	0	0	0	0	0
Control_2	Control	2	93	Siderastrea_siderea	C2_93_M_SSUnique	Mosq	2	2022-05-01	2	4	3	NA	5/7/22	0	0	0	0	0	0	0	0
Control_2	Control	2	93	Porites_porites	C2_93_R_PP078	Palom	2	2022-05-01	6	6.5	2.5	4	5/7/22	0	0	0	0	0	0	0	0
Control_2	Control	2	93	Porites_furcata	C2_93_B_PF4	Mosq	2	2022-05-01	4	6	2.5	5	5/7/22	0	0	0	0	0	0	0	0
Control_2	Control	2	21	Acropora_cervicornis	C2_21_T_AC674	Palom	2	2022-05-01	6.5	1	1	1	5/7/22	0	0	0	0	0	0	0	0
Control_2	Control	2	21	Agaricia	C2_21_L_AG1	Mosq	2	2022-05-01	1.5	6	4	NA	5/7/22	0	0	0	0	0	0	0	0
Control_2	Control	2	21	Siderastrea_siderea	C2_21_M_SSUnique	Mosq	2	2022-05-01	1	2	1.5	NA	5/7/22	0	0	0	0	0	0	0	0
Control_2	Control	2	21	Porites_porites	C2_21_R_PP030	Palom	2	2022-05-01	4.5	7.5	6.5	6	5/7/22	0	0	0	0	0	0	0	0
Control_2	Control	2	21	Porites_furcata	C2_21_B_PF5	Mosq	2	2022-05-01	4	5	1	3	5/7/22	0	0	0	0	0	0	0	0
Control_2	Control	2	51	Acropora_cervicornis	C2_51_T_AC674	Palom	2	2022-05-01	7	1	1	1	5/7/22	0	0	0	0	0	0	0	0
Control_2	Control	2	51	Porites_astreoides	C2_51_L_PAUnique	Mosq	2	2022-05-01	4	5	3	NA	5/7/22	0	0	0	0	0	0	0	0
Control_2	Control	2	51	Siderastrea_siderea	C2_51_M_SS1	Mosq	2	2022-05-01	1	6	2	NA	5/7/22	0	0	0	0	0	0	0	0
Control_2	Control	2	51	Porites_porites	C2_51_R_PP030	Palom	2	2022-05-01	5	7.5	3.5	4	5/7/22	0	0	0	0	0	0	0	0
Control_2	Control	2	51	Porites_furcata	C2_51_B_PF6	Mosq	2	2022-05-01	3	4.5	3	4	5/7/22	0	0	0	0	0	0	0	0
Control_2	Control	2	49	Acropora_cervicornis	C2_49_T_AC000	Palom	2	2022-05-01	6	1.5	1.5	2	5/7/22	0	0	0	0	0	0	0	0
Control_2	Control	2	49	Porites_astreoides	C2_49_L_PAUnique	Mosq	2	2022-05-01	3	5.5	4	NA	5/7/22	0	0	0	0	0	0	0	0
Control_2	Control	2	49	Siderastrea_siderea	C2_49_M_SS1	Mosq	2	2022-05-01	2.5	5.5	3.5	NA	5/7/22	0	0	0	0	0	0	0	0
Control_2	Control	2	49	Porites_porites	C2_49_R_PP078	Palom	2	2022-05-01	3.5	2	1	2	5/7/22	0	0	0	0	0	0	0	0
Control_2	Control	2	49	Porites_furcata	C2_49_B_PF7	Mosq	2	2022-05-01	3	5	2	4	5/7/22	0	0	0	0	0	0	0	0
Control_2	Control	2	66	Acropora_cervicornis	C2_66_T_AC000	Palom	2	2022-05-01	7	1	1	1	5/7/22	0	0	0	0	0	0	0	0
Control_2	Control	2	66	Agaricia	C2_66_L_AG2	Mosq	2	2022-05-01	1.5	6	3	NA	5/7/22	0	0	0	0	0	0	0	0
Control_2	Control	2	66	Siderastrea_siderea	C2_66_M_SSUnique	Mosq	2	2022-05-01	1.5	3.5	2.5	NA	5/7/22	0	0	0	0	0	0	0	0
Control_2	Control	2	66	Porites_porites	C2_66_R_PP030	Palom	2	2022-05-01	3	4	1.5	2	5/7/22	0	0	0	0	0	0	0	0
Control_2	Control	2	66	Porites_furcata	C2_66_B_PF8	Mosq	2	2022-05-01	4.5	7	3	5	5/7/22	0	0	0	0	0	0	0	0
Control_2	Control	2	83	Acropora_cervicornis	C2_83_T_AC116	Palom	2	2022-05-01	6	1	1	1	5/7/22	0	0	0	0	0	0	0	0
Control_2	Control	2	83	Agaricia	C2_83_L_AGUnique	Mosq	2	2022-05-01	0.5	6	4	NA	5/7/22	0	0	0	0	0	0	0	0
Control_2	Control	2	83	Siderastrea_siderea	C2_83_M_SSUnique	Mosq	2	2022-05-01	1	5	4	NA	5/7/22	0	0	0	0	0	0	0	0
Control_2	Control	2	83	Porites_porites	C2_83_R_PP030	Palom	2	2022-05-01	4	3	2	1	5/7/22	0	0	0	0	0	0	0	0
Control_2	Control	2	83	Porites_furcata	C2_83_B_PF9	Mosq	2	2022-05-01	2.5	5	3.5	4	5/7/22	0	0	0	0	0	0	0	0
Control_2	Control	2	86	Acropora_cervicornis	C2_86_T_AC116	Palom	2	2022-05-01	4	1.5	1	4	5/7/22	0	0	0	0	0	0	0	0
Control_2	Control	2	86	Agaricia	C2_86_L_AGUnique	Mosq	2	2022-05-01	2.5	6	4	NA	5/7/22	0	0	0	0	0	0	0	0
Control_2	Control	2	86	Siderastrea_siderea	C2_86_M_SSUnique	Mosq	2	2022-05-01	1	5	3.5	NA	5/7/22	0	0	0	0	0	0	0	0
Control_2	Control	2	86	Porites_porites	C2_86_R_PP078	Palom	2	2022-05-01	1.5	5.5	3.5	2	5/7/22	0	0	0	0	0	0	0	0
Control_2	Control	2	86	Porites_furcata	C2_86_B_PFUnk_B	Mosq	2	2022-05-01	3.5	5.5	2	4	5/7/22	0	0	0	0	0	0	0	0
Control_2	Control	2	92	Acropora_cervicornis	C2_92_R_AC049	Palom	3	2022-08-01	NA	NA	NA	NA	5/7/22	NA	0	1	98	114	4	16	3
Control_2	Control	2	92	Orbicella_faveolata	C2_92_L_OF097	Palom	3	2022-08-01	NA	NA	NA	NA	5/7/22	NA	0	1	98	114	4	16	3
Control_2	Control	2	92	Siderastrea_siderea	C2_92_M_SSUnique	Mosq	3	2022-08-01	2.5	2.5	2	NA	5/7/22	0	0	0	98	114	4	16	3
Control_2	Control	2	92	Porites_porites	C2_92_T_PP030	Palom	3	2022-08-01	4	3.5	1.5	3	5/7/22	10	0	0	98	114	4	16	3
Control_2	Control	2	92	Porites_furcata	C2_92_B_PF1	Mosq	3	2022-08-01	NA	NA	NA	NA	5/7/22	NA	1	2	98	114	4	16	3
Control_2	Control	2	65	Acropora_cervicornis	C2_65_T_AC049	Palom	3	2022-08-01	NA	NA	NA	NA	5/7/22	NA	1	2	90	114	4	16	3
Control_2	Control	2	65	Siderastrea_siderea	C2_65_M_SSUnique	Mosq	3	2022-08-01	2	5	1.5	NA	5/7/22	90	0	0	90	114	4	16	3
Control_2	Control	2	65	Porites_porites	C2_65_R_PP030	Palom	3	2022-08-01	NA	NA	NA	NA	5/7/22	NA	1	2	90	114	4	16	3
Control_2	Control	2	65	Porites_furcata	C2_65_B_PF2	Mosq	3	2022-08-01	3.5	3.5	2	1	5/7/22	95	0	0	90	114	4	16	3
Control_2	Control	2	95	Acropora_cervicornis	C2_95_T_AC671	Palom	3	2022-08-01	NA	NA	NA	NA	5/7/22	NA	1	2	85	114	4	16	3
Control_2	Control	2	95	Porites_astreoides	C2_95_L_PAUnique	Mosq	3	2022-08-01	NA	NA	NA	NA	5/7/22	NA	1	2	85	114	4	16	3
Control_2	Control	2	95	Siderastrea_siderea	C2_95_M_SSUnique	Mosq	3	2022-08-01	1	3	2	NA	5/7/22	10	0	0	85	114	4	16	3
Control_2	Control	2	95	Porites_porites	C2_95_R_PP078	Palom	3	2022-08-01	NA	NA	NA	NA	5/7/22	NA	1	2	85	114	4	16	3
Control_2	Control	2	95	Porites_furcata	C2_95_B_PF3	Mosq	3	2022-08-01	NA	NA	NA	NA	5/7/22	NA	1	2	85	114	4	16	3
Control_2	Control	2	93	Acropora_cervicornis	C2_93_T_AC671	Palom	3	2022-08-01	2.5	2.5	2.5	1	5/7/22	0	0	0	95	114	4	16	3
Control_2	Control	2	93	Porites_astreoides	C2_93_L_PAUnique	Mosq	3	2022-08-01	2.5	4	3	NA	5/7/22	0	0	0	95	114	4	16	3
Control_2	Control	2	93	Siderastrea_siderea	C2_93_M_SSUnique	Mosq	3	2022-08-01	2.5	4.5	3	NA	5/7/22	10	0	0	95	114	4	16	3
Control_2	Control	2	93	Porites_porites	C2_93_R_PP078	Palom	3	2022-08-01	4	9	4	6	5/7/22	0	0	0	95	114	4	16	3
Control_2	Control	2	93	Porites_furcata	C2_93_B_PF4	Mosq	3	2022-08-01	5	6	4.5	4	5/7/22	0	0	0	95	114	4	16	3
Control_2	Control	2	21	Acropora_cervicornis	C2_21_T_AC674	Palom	3	2022-08-01	10	6.5	6	9	5/7/22	0	0	0	90	114	4	16	3
Control_2	Control	2	21	Agaricia	C2_21_L_AG1	Mosq	3	2022-08-01	1.5	6	5	NA	5/7/22	0	0	0	90	114	4	16	3
Control_2	Control	2	21	Siderastrea_siderea	C2_21_M_SSUnique	Mosq	3	2022-08-01	1	2	1.5	NA	5/7/22	0	0	0	90	114	4	16	3
Control_2	Control	2	21	Porites_porites	C2_21_R_PP030	Palom	3	2022-08-01	5	9.5	6.5	11	5/7/22	0	0	0	90	114	4	16	3
Control_2	Control	2	21	Porites_furcata	C2_21_B_PF5	Mosq	3	2022-08-01	1	4	1.5	4	5/7/22	0	0	0	90	114	4	16	3
Control_2	Control	2	51	Acropora_cervicornis	C2_51_T_AC674	Palom	3	2022-08-01	3	2	1	1	5/7/22	80	0	0	100	111	4	16	3
Control_2	Control	2	51	Porites_astreoides	C2_51_L_PAUnique	Mosq	3	2022-08-01	4.5	5	3	NA	5/7/22	0	0	0	100	111	4	16	3
Control_2	Control	2	51	Siderastrea_siderea	C2_51_M_SS1	Mosq	3	2022-08-01	1	6	2.5	NA	5/7/22	0	0	0	100	111	4	16	3
Control_2	Control	2	51	Porites_porites	C2_51_R_PP030	Palom	3	2022-08-01	6.5	6	5	5	5/7/22	0	0	0	100	111	4	16	3
Control_2	Control	2	51	Porites_furcata	C2_51_B_PF6	Mosq	3	2022-08-01	3.5	5	4	4	5/7/22	0	0	0	100	111	4	16	3
Control_2	Control	2	49	Acropora_cervicornis	C2_49_T_AC000	Palom	3	2022-08-01	2	3	3	1	5/7/22	0	0	0	95	111	4	16	3
Control_2	Control	2	49	Porites_astreoides	C2_49_L_PAUnique	Mosq	3	2022-08-01	4	7	5	NA	5/7/22	0	0	0	95	111	4	16	3
Control_2	Control	2	49	Siderastrea_siderea	C2_49_M_SS1	Mosq	3	2022-08-01	3	5	4	NA	5/7/22	0	0	0	95	111	4	16	3
Control_2	Control	2	49	Porites_porites	C2_49_R_PP078	Palom	3	2022-08-01	5	3	2	3	5/7/22	0	0	0	95	111	4	16	3
Control_2	Control	2	49	Porites_furcata	C2_49_B_PF7	Mosq	3	2022-08-01	4	5	3	6	5/7/22	0	0	0	95	111	4	16	3
Control_2	Control	2	66	Acropora_cervicornis	C2_66_T_AC000	Palom	3	2022-08-01	1.5	2.5	2	1	5/7/22	0	0	0	75	111	4	16	3
Control_2	Control	2	66	Agaricia	C2_66_L_AG2	Mosq	3	2022-08-01	1.5	7	4	NA	5/7/22	0	0	0	75	111	4	16	3
Control_2	Control	2	66	Siderastrea_siderea	C2_66_M_SSUnique	Mosq	3	2022-08-01	1.5	4	3	NA	5/7/22	15	0	0	75	111	4	16	3
Control_2	Control	2	66	Porites_porites	C2_66_R_PP030	Palom	3	2022-08-01	NA	NA	NA	NA	5/7/22	NA	1	2	75	111	4	16	3
Control_2	Control	2	66	Porites_furcata	C2_66_B_PF8	Mosq	3	2022-08-01	2	6	4	3	5/7/22	0	0	0	75	111	4	16	3
Control_2	Control	2	83	Acropora_cervicornis	C2_83_T_AC116	Palom	3	2022-08-01	10	8.5	5.5	7	5/7/22	0	0	0	95	111	4	16	3
Control_2	Control	2	83	Agaricia	C2_83_L_AGUnique	Mosq	3	2022-08-01	0.5	6	4	NA	5/7/22	0	0	0	95	111	4	16	3
Control_2	Control	2	83	Siderastrea_siderea	C2_83_M_SSUnique	Mosq	3	2022-08-01	1	5	4	NA	5/7/22	30	0	0	95	111	4	16	3
Control_2	Control	2	83	Porites_porites	C2_83_R_PP030	Palom	3	2022-08-01	5	1.5	1.5	1	5/7/22	0	0	0	95	111	4	16	3
Control_2	Control	2	83	Porites_furcata	C2_83_B_PF9	Mosq	3	2022-08-01	1	1	1	1	5/7/22	0	0	0	95	111	4	16	3
Control_2	Control	2	86	Acropora_cervicornis	C2_86_T_AC116	Palom	3	2022-08-01	1.5	3	2	1	5/7/22	0	0	0	95	111	4	16	3
Control_2	Control	2	86	Agaricia	C2_86_L_AGUnique	Mosq	3	2022-08-01	3	7	5	NA	5/7/22	50	0	0	95	111	4	16	3
Control_2	Control	2	86	Siderastrea_siderea	C2_86_M_SSUnique	Mosq	3	2022-08-01	1.5	5	4	NA	5/7/22	0	0	0	95	111	4	16	3
Control_2	Control	2	86	Porites_porites	C2_86_R_PP078	Palom	3	2022-08-01	3.5	6	2	2	5/7/22	0	0	0	95	111	4	16	3
Control_2	Control	2	86	Porites_furcata	C2_86_B_PFUnk_B	Mosq	3	2022-08-01	2.5	7	2	5	5/7/22	0	0	0	95	111	4	16	3
Control_2	Control	2	92	Acropora_cervicornis	C2_92_R_AC049	Palom	4	2022-12-01	NA	NA	NA	NA	5/7/22	NA	0	1	100	216	7	31	6
Control_2	Control	2	92	Orbicella_faveolata	C2_92_L_OF097	Palom	4	2022-12-01	NA	NA	NA	NA	5/7/22	NA	0	1	100	216	7	31	6
Control_2	Control	2	92	Siderastrea_siderea	C2_92_M_SSUnique	Mosq	4	2022-12-01	2.5	2.5	2	NA	5/7/22	0	0	0	100	216	7	31	6
Control_2	Control	2	92	Porites_porites	C2_92_T_PP030	Palom	4	2022-12-01	2	2	1	1	5/7/22	50	0	0	100	216	7	31	6
Control_2	Control	2	92	Porites_furcata	C2_92_B_PF1	Mosq	4	2022-12-01	NA	NA	NA	NA	5/7/22	NA	1	2	100	216	7	31	6
Control_2	Control	2	65	Acropora_cervicornis	C2_65_T_AC049	Palom	4	2022-12-01	NA	NA	NA	NA	5/7/22	NA	1	2	100	216	7	31	6
Control_2	Control	2	65	Siderastrea_siderea	C2_65_M_SSUnique	Mosq	4	2022-12-01	2	5	1.5	NA	5/7/22	95	0	0	100	216	7	31	6
Control_2	Control	2	65	Porites_porites	C2_65_R_PP030	Palom	4	2022-12-01	NA	NA	NA	NA	5/7/22	NA	1	2	100	216	7	31	6
Control_2	Control	2	65	Porites_furcata	C2_65_B_PF2	Mosq	4	2022-12-01	2	1	1	1	5/7/22	50	0	0	100	216	7	31	6
Control_2	Control	2	95	Acropora_cervicornis	C2_95_T_AC671	Palom	4	2022-12-01	NA	NA	NA	NA	5/7/22	NA	1	2	90	216	7	31	6
Control_2	Control	2	95	Porites_astreoides	C2_95_L_PAUnique	Mosq	4	2022-12-01	NA	NA	NA	NA	5/7/22	NA	1	2	90	216	7	31	6
Control_2	Control	2	95	Siderastrea_siderea	C2_95_M_SSUnique	Mosq	4	2022-12-01	1	3	2	NA	5/7/22	20	0	0	90	216	7	31	6
Control_2	Control	2	95	Porites_porites	C2_95_R_PP078	Palom	4	2022-12-01	NA	NA	NA	NA	5/7/22	NA	1	2	90	216	7	31	6
Control_2	Control	2	95	Porites_furcata	C2_95_B_PF3	Mosq	4	2022-12-01	NA	NA	NA	NA	5/7/22	NA	1	2	90	216	7	31	6
Control_2	Control	2	93	Acropora_cervicornis	C2_93_T_AC671	Palom	4	2022-12-01	4	3	2.5	2	5/7/22	0	0	0	100	216	7	31	6
Control_2	Control	2	93	Porites_astreoides	C2_93_L_PAUnique	Mosq	4	2022-12-01	2.5	4	3	NA	5/7/22	0	0	0	100	216	7	31	6
Control_2	Control	2	93	Siderastrea_siderea	C2_93_M_SSUnique	Mosq	4	2022-12-01	3	5	3	NA	5/7/22	10	0	0	100	216	7	31	6
Control_2	Control	2	93	Porites_porites	C2_93_R_PP078	Palom	4	2022-12-01	2.5	3.5	2.5	2	5/7/22	0	0	0	100	216	7	31	6
Control_2	Control	2	93	Porites_furcata	C2_93_B_PF4	Mosq	4	2022-12-01	1.5	1.5	1	1	5/7/22	50	0	0	100	216	7	31	6
Control_2	Control	2	21	Acropora_cervicornis	C2_21_T_AC674	Palom	4	2022-12-01	10	10	6	11	5/7/22	0	0	0	100	216	7	31	6
Control_2	Control	2	21	Agaricia	C2_21_L_AG1	Mosq	4	2022-12-01	1.5	6	5	NA	5/7/22	0	0	0	100	216	7	31	6
Control_2	Control	2	21	Siderastrea_siderea	C2_21_M_SSUnique	Mosq	4	2022-12-01	1	2.5	1.5	NA	5/7/22	10	0	0	100	216	7	31	6
Control_2	Control	2	21	Porites_porites	C2_21_R_PP030	Palom	4	2022-12-01	NA	NA	NA	NA	5/7/22	NA	1	2	100	216	7	31	6
Control_2	Control	2	21	Porites_furcata	C2_21_B_PF5	Mosq	4	2022-12-01	1.5	2	1.5	1	5/7/22	0	0	0	100	216	7	31	6
Control_2	Control	2	83	Acropora_cervicornis	C2_83_T_AC116	Palom	4	2022-12-01	12.5	9.5	6.5	18	5/7/22	0	0	0	100	216	7	31	6
Control_2	Control	2	83	Agaricia	C2_83_L_AGUnique	Mosq	4	2022-12-01	0.5	6	4	NA	5/7/22	15	0	0	100	216	7	31	6
Control_2	Control	2	83	Siderastrea_siderea	C2_83_M_SSUnique	Mosq	4	2022-12-01	1	5	4	NA	5/7/22	15	0	0	100	216	7	31	6
Control_2	Control	2	83	Porites_porites	C2_83_R_PP030	Palom	4	2022-12-01	4.5	2	1.5	1	5/7/22	0	0	0	100	216	7	31	6
Control_2	Control	2	83	Porites_furcata	C2_83_B_PF9	Mosq	4	2022-12-01	1	1	1	1	5/7/22	30	0	0	100	216	7	31	6
Control_2	Control	2	86	Acropora_cervicornis	C2_86_T_AC116	Palom	4	2022-12-01	NA	NA	NA	NA	5/7/22	NA	0	1	100	216	7	31	6
Control_2	Control	2	86	Agaricia	C2_86_L_AGUnique	Mosq	4	2022-12-01	NA	NA	NA	NA	5/7/22	NA	0	1	100	216	7	31	6
Control_2	Control	2	86	Siderastrea_siderea	C2_86_M_SSUnique	Mosq	4	2022-12-01	1.5	5	4	NA	5/7/22	10	0	0	100	216	7	31	6
Control_2	Control	2	86	Porites_porites	C2_86_R_PP078	Palom	4	2022-12-01	4.5	6.5	4	4	5/7/22	10	0	0	100	216	7	31	6
Control_2	Control	2	86	Porites_furcata	C2_86_B_PFUnk_B	Mosq	4	2022-12-01	2.5	4	1.5	3	5/7/22	10	0	0	100	216	7	31	6
Control_2	Control	2	92	Acropora_cervicornis	C2_92_R_AC049	Palom	5	2023-06-01	NA	NA	NA	NA	5/7/22	NA	0	1	95	398	13	57	12
Control_2	Control	2	92	Orbicella_faveolata	C2_92_L_OF097	Palom	5	2023-06-01	NA	NA	NA	NA	5/7/22	NA	0	1	95	398	13	57	12
Control_2	Control	2	92	Siderastrea_siderea	C2_92_M_SSUnique	Mosq	5	2023-06-01	3	3	2.5	NA	5/7/22	0	0	0	95	398	13	57	12
Control_2	Control	2	92	Porites_porites	C2_92_T_PP030	Palom	5	2023-06-01	2	2	1	1	5/7/22	40	0	0	95	398	13	57	12
Control_2	Control	2	92	Porites_furcata	C2_92_B_PF1	Mosq	5	2023-06-01	NA	NA	NA	NA	5/7/22	NA	1	2	95	398	13	57	12
Control_2	Control	2	65	Acropora_cervicornis	C2_65_T_AC049	Palom	5	2023-06-01	NA	NA	NA	NA	5/7/22	NA	1	2	80	398	13	57	12
Control_2	Control	2	65	Orbicella_franksii	C2_65_L_Ofr035	Palom	5	2023-06-01	NA	NA	NA	NA	5/7/22	NA	1	2	80	398	13	57	12
Control_2	Control	2	65	Siderastrea_siderea	C2_65_M_SSUnique	Mosq	5	2023-06-01	2	5	1.5	NA	5/7/22	95	0	0	80	398	13	57	12
Control_2	Control	2	65	Porites_porites	C2_65_R_PP030	Palom	5	2023-06-01	NA	NA	NA	NA	5/7/22	NA	1	2	80	398	13	57	12
Control_2	Control	2	65	Porites_furcata	C2_65_B_PF2	Mosq	5	2023-06-01	2	1	1	1	5/7/22	10	0	0	80	398	13	57	12
Control_2	Control	2	95	Acropora_cervicornis	C2_95_T_AC671	Palom	5	2023-06-01	NA	NA	NA	NA	5/7/22	NA	1	2	90	398	13	57	12
Control_2	Control	2	95	Porites_astreoides	C2_95_L_PAUnique	Mosq	5	2023-06-01	NA	NA	NA	NA	5/7/22	NA	1	2	90	398	13	57	12
Control_2	Control	2	95	Siderastrea_siderea	C2_95_M_SSUnique	Mosq	5	2023-06-01	1	3	2	NA	5/7/22	60	0	0	90	398	13	57	12
Control_2	Control	2	95	Porites_porites	C2_95_R_PP078	Palom	5	2023-06-01	NA	NA	NA	NA	5/7/22	NA	1	2	90	398	13	57	12
Control_2	Control	2	95	Porites_furcata	C2_95_B_PF3	Mosq	5	2023-06-01	NA	NA	NA	NA	5/7/22	NA	1	2	90	398	13	57	12
Control_2	Control	2	93	Acropora_cervicornis	C2_93_T_AC671	Palom	5	2023-06-01	5	5	4.5	5	5/7/22	0	0	0	80	398	13	57	12
Control_2	Control	2	93	Porites_astreoides	C2_93_L_PAUnique	Mosq	5	2023-06-01	3	4	3.5	NA	5/7/22	0	0	0	80	398	13	57	12
Control_2	Control	2	93	Siderastrea_siderea	C2_93_M_SSUnique	Mosq	5	2023-06-01	3	5.5	4	NA	5/7/22	0	0	0	80	398	13	57	12
Control_2	Control	2	93	Porites_porites	C2_93_R_PP078	Palom	5	2023-06-01	2.5	3.5	2.5	2	5/7/22	40	0	0	80	398	13	57	12
Control_2	Control	2	93	Porites_furcata	C2_93_B_PF4	Mosq	5	2023-06-01	1.5	1.5	1	1	5/7/22	60	0	0	80	398	13	57	12
Control_2	Control	2	21	Acropora_cervicornis	C2_21_T_AC674	Palom	5	2023-06-01	10	13	12	7	5/7/22	30	0	0	85	398	13	57	12
Control_2	Control	2	21	Agaricia	C2_21_L_AG1	Mosq	5	2023-06-01	1.5	6	5	5	5/7/22	0	0	0	85	398	13	57	12
Control_2	Control	2	21	Siderastrea_siderea	C2_21_M_SSUnique	Mosq	5	2023-06-01	1.5	3	2	NA	5/7/22	0	0	0	85	398	13	57	12
Control_2	Control	2	21	Porites_porites	C2_21_R_PP030	Palom	5	2023-06-01	NA	NA	NA	NA	5/7/22	NA	1	2	85	398	13	57	12
Control_2	Control	2	21	Porites_furcata	C2_21_B_PF5	Mosq	5	2023-06-01	1.5	2	1.5	1	5/7/22	0	0	0	85	398	13	57	12
Control_2	Control	2	51	Acropora_cervicornis	C2_51_T_AC674	Palom	5	2023-06-01	3	4	2.5	3	5/7/22	0	0	0	80	398	13	57	12
Control_2	Control	2	51	Porites_astreoides	C2_51_L_PAUnique	Mosq	5	2023-06-01	NA	NA	NA	NA	5/7/22	NA	1	2	80	398	13	57	12
Control_2	Control	2	51	Siderastrea_siderea	C2_51_M_SS1	Mosq	5	2023-06-01	NA	NA	NA	NA	5/7/22	NA	0	1	80	398	13	57	12
Control_2	Control	2	51	Porites_porites	C2_51_R_PP030	Palom	5	2023-06-01	4	8	3	5	5/7/22	20	0	0	80	398	13	57	12
Control_2	Control	2	51	Porites_furcata	C2_51_B_PF6	Mosq	5	2023-06-01	3.5	4.5	4	4	5/7/22	20	0	0	80	398	13	57	12
Control_2	Control	2	49	Acropora_cervicornis	C2_49_T_AC000	Palom	5	2023-06-01	NA	NA	NA	NA	5/7/22	NA	0	1	75	398	13	57	12
Control_2	Control	2	49	Porites_astreoides	C2_49_L_PAUnique	Mosq	5	2023-06-01	NA	NA	NA	NA	5/7/22	NA	0	1	75	398	13	57	12
Control_2	Control	2	49	Siderastrea_siderea	C2_49_M_SS1	Mosq	5	2023-06-01	3	5	4	NA	5/7/22	0	0	0	75	398	13	57	12
Control_2	Control	2	49	Porites_porites	C2_49_R_PP078	Palom	5	2023-06-01	NA	NA	NA	NA	5/7/22	NA	0	1	75	398	13	57	12
Control_2	Control	2	49	Porites_furcata	C2_49_B_PF7	Mosq	5	2023-06-01	NA	NA	NA	NA	5/7/22	NA	0	1	75	398	13	57	12
Control_2	Control	2	83	Acropora_cervicornis	C2_83_T_AC116	Palom	5	2023-06-01	14	17	16	20	5/7/22	0	0	0	85	398	13	57	12
Control_2	Control	2	83	Agaricia	C2_83_L_AGUnique	Mosq	5	2023-06-01	NA	NA	NA	NA	5/7/22	NA	0	1	85	398	13	57	12
Control_2	Control	2	83	Siderastrea_siderea	C2_83_M_SSUnique	Mosq	5	2023-06-01	1	5	4	NA	5/7/22	98	0	0	85	398	13	57	12
Control_2	Control	2	83	Porites_porites	C2_83_R_PP030	Palom	5	2023-06-01	4.5	3	2	1	5/7/22	30	0	0	85	398	13	57	12
Control_2	Control	2	83	Porites_furcata	C2_83_B_PF9	Mosq	5	2023-06-01	1	1	1	1	5/7/22	20	0	0	85	398	13	57	12
