# Supplementary material for: Escaping the benthos with Coral Reef Arks: effects on coral translocation and fish biomass
Source: PeerJ. 2024 Jul 25;12:e17640. doi: 10.7717/peerj.17640 (PMC11283776; doi:10.7717/peerj.17640)
Supplement: Supplemental Information 4 [file peerj-12-17640-s004.csv]

Treatment	Site	Survey	Common_name	Scientific_name	Trophic_role	Mean_length	Abundance	a_fishbase	b_fishbase	Biomass	Date
Ark	1	1	Bar_Jack	Caranx ruber	Piscivore	15	0	0.0186	2.972	0	11/21/21
Ark	2	1	Bar_Jack	Caranx ruber	Piscivore	15	0	0.0186	2.972	0	11/21/21
Control	2	1	Bar_Jack	Caranx ruber	Piscivore	15	2	0.0186	2.972	0.116382093	11/21/21
Control	2	1	Saucereye_Porgy	Calamus calamus	Secondary	27.5	2	0.0306	2.81	0.67807275	11/21/21
Control	2	1	Sergeant_Major	Abudefduf saxatilis	Planktivore	12.5	3	0.0207	3.131	0.168856138	11/21/21
Control	2	1	Yellowtail_Damselfish	Chrysiptera parasema	Primary	2.5	2	0.01445	3	0.000451563	11/21/21
Control	2	1	Yellowtail_Damselfish	Chrysiptera parasema	Primary	7.5	5	0.01445	3	0.030480469	11/21/21
Control	2	1	Bicolor_Damselfish	Stegastes partitus	Planktivore	7.5	30	0.0182	3.152	0.312885722	11/21/21
Control	2	1	Brown_Chromis	Chromis multilineata	Planktivore	7.5	20	0.01259	3.03	0.112847347	11/21/21
Control	2	1	Graysby	Cephalopholis cruentata	Piscivore	22.5	1	0.0121	3.082	0.177914724	11/21/21
Control	2	1	Tobaccofish	Serranus tabacarius	Secondary	7.5	2	0.01096	3.05	0.010227686	11/21/21
Control	2	1	Caesar_Grunt	Haemulon carbonarium	Secondary	22.5	5	0.02755	2.898	1.142132645	11/21/21
Control	2	1	White_Grunt	Haemulon plumierii	Secondary	27.5	6	0.0178	2.99	2.148701105	11/21/21
Control	2	1	Schoolmaster_Snapper	Lutjanus apodus	Secondary	22.5	7	0.0185	2.984	1.403403006	11/21/21
Control	2	1	Schoolmaster_Snapper	Lutjanus apodus	Secondary	37.5	4	0.0185	2.984	3.682485306	11/21/21
Control	2	1	Yellowtail_Snapper	Ocyurus chrysurus	Secondary	22.5	2	0.0314	2.759	0.337777884	11/21/21
Control	2	1	French_Grunt	Haemulon flavolineatum	Secondary	22.5	2	0.0207	3	0.471571875	11/21/21
Control	2	1	Ocean_Surgeonfish	Acanthurus bahianus	Primary	22.5	15	0.026	2.87	2.963660378	11/21/21
Control	2	1	Doctorfish	Acanthurus chirurgus	Primary	22.5	2	0.024	2.93	0.439679296	11/21/21
Control	2	1	Blue_Tang	Acanthurus coeruleus	Primary	12.5	10	0.02955	3	0.577148438	11/21/21
Control	2	1	Blue_Tang	Acanthurus coeruleus	Primary	17.5	10	0.02955	3	1.583695313	11/21/21
Control	2	1	Foureye_Butterflyfish	Chaetodon capistratus	Secondary	7.5	1	0.022	3.19	0.013610313	11/21/21
Control	2	1	Reef_Butterflyfish	Chaetodon sedentarius	Secondary	12.5	2	0.0252	3.0759	0.119238374	11/21/21
Control	2	1	Porcupinefish	Diodon hystrix	Secondary	45	1	0.285	2.345	2.145992525	11/21/21
Control	2	1	Atlantic_Trumpetfish	Aulostomus maculatus	Piscivore	52.5	1	0.00208	3.3225	1.079673944	11/21/21
Control	2	1	Blue_Parrotfish	Scarus coeruleus	Primary	45	4	0.0124	3.111	6.896453414	11/21/21
Control	2	1	Rainbow_Parrotfish	Scarus guacamaia	Primary	15	1	0.0155	3.0629	0.06202712	11/21/21
Control	2	1	Stoplight_Parrotfish	Sparisoma viride	Primary	7.5	4	0.02735	2.913	0.038732077	11/21/21
Control	2	1	Stoplight_Parrotfish	Sparisoma viride	Primary	22.5	2	0.02735	2.913	0.475220319	11/21/21
Control	2	1	Stoplight_Parrotfish	Sparisoma viride	Primary	37.5	4	0.02735	2.913	4.20891742	11/21/21
Control	2	1	Princess_Parrotfish	Scarus taeniopterus	Primary	7.5	2	0.07895	2.6925	0.035849622	11/21/21
Control	2	1	Princess_Parrotfish	Scarus taeniopterus	Primary	22.5	7	0.07895	2.6925	2.416582379	11/21/21
Control	2	1	Striped_Parrotfish	Scarus iseri	Primary	7.5	10	0.0162	3.03575	0.073448384	11/21/21
Control	2	1	Striped_Parrotfish	Scarus iseri	Primary	22.5	2	0.0162	3.03575	0.412508678	11/21/21
Control	2	1	Redband_Parrotfish	Sparisoma aurofrenatum	Primary	7.5	3	0.0162	3.055	0.022905956	11/21/21
Control	2	1	Redband_Parrotfish	Sparisoma aurofrenatum	Primary	22.5	3	0.0162	3.055	0.656982592	11/21/21
Control	2	1	Yellowhead_Wrasse	Halichoeres garnoti	Secondary	5	40	0.00519	3.375	0.047451628	11/21/21
Control	2	1	Yellowhead_Wrasse	Halichoeres garnoti	Secondary	15	10	0.00519	3.375	0.483587824	11/21/21
Control	2	1	Bluehead_Wrasse	Thalassoma bifasciatum	Secondary	5	20	0.0109	2.978	0.026302024	11/21/21
Control	2	1	Bluehead_Wrasse	Thalassoma bifasciatum	Secondary	15	10	0.0109	2.978	0.346598172	11/21/21
Control	2	1	Creole_Wrasse	Clepticus parrae	Secondary	15	3	0.00955	3.07	0.116875852	11/21/21
Control	2	1	Puddingwife	Halichoeres radiatus	Secondary	7.5	4	0.0131	3.038	0.023865328	11/21/21
Control	2	1	Squirrelfish	Holocentrus adscensionis	Secondary	22.5	3	0.0213	3	0.727860938	11/21/21
Ark	1	1	Bar_Jack	Caranx ruber	Piscivore	15	2	0.0186	2.972	0.116382093	2/27/22
Ark	1	1	Almaco_Jack	Seriola rivoliana	Piscivore	65	3	0.0146	2.957	10.05214874	2/27/22
Ark	1	1	Brown_Chromis	Chromis multilineata	Planktivore	7.5	6	0.01259	3.03	0.033854204	2/27/22
Ark	1	1	Blue_Tang	Acanthurus coeruleus	Primary	5	4	0.02955	3	0.014775	2/27/22
Ark	1	1	Blue_Tang	Acanthurus coeruleus	Primary	12.5	2	0.02955	3	0.115429688	2/27/22
Ark	1	1	Redspotted_Hawkfish	Amblycirrhitus pinos	Secondary	5	1	0.00257	3.427	0.000638709	2/27/22
Ark	1	1	Sharpnose_Puffer	Canthigaster rostrata	Primary	2.5	1	0.03631	2.88	0.000508269	2/27/22
Ark	1	1	Yellowhead_Wrasse	Halichoeres garnoti	Secondary	5	3	0.00519	3.375	0.003558872	2/27/22
Ark	1	1	Bluehead_Wrasse	Thalassoma bifasciatum	Secondary	5	2	0.0109	2.978	0.002630202	2/27/22
Ark	2	1	Almaco_Jack	Seriola rivoliana	Piscivore	65	1	0.0146	2.957	3.350716246	2/27/22
Ark	2	1	Brown_Chromis	Chromis multilineata	Planktivore	7.5	8	0.01259	3.03	0.045138939	2/27/22
Ark	2	1	Ocean_Surgeonfish	Acanthurus bahianus	Primary	7.5	1	0.026	2.87	0.008441102	2/27/22
Ark	2	1	Blue_Tang	Acanthurus coeruleus	Primary	5	7	0.02955	3	0.02585625	2/27/22
Ark	2	1	Blue_Tang	Acanthurus coeruleus	Primary	12.5	2	0.02955	3	0.115429688	2/27/22
Ark	2	1	Orangespotted_Filefish	Cantherhines pullus	Secondary	5	1	0.0684	2.563	0.004231713	2/27/22
Ark	2	1	Redspotted_Hawkfish	Amblycirrhitus pinos	Secondary	5	1	0.00257	3.427	0.000638709	2/27/22
Ark	2	1	Yellowhead_Wrasse	Halichoeres garnoti	Secondary	5	4	0.00519	3.375	0.004745163	2/27/22
Ark	2	1	Bluehead_Wrasse	Thalassoma bifasciatum	Secondary	5	5	0.0109	2.978	0.006575506	2/27/22
Control	2	1	Bar_Jack	Caranx ruber	Piscivore	15	32	0.0186	2.972	1.862113482	2/27/22
Control	2	1	Saucereye_Porgy	Calamus calamus	Secondary	27.5	1	0.0306	2.81	0.339036375	2/27/22
Control	2	1	Bermuda_Chub	Kyphosus sectatrix	Primary	22.5	1	0.0174	3.079	0.253465714	2/27/22
Control	2	1	Sergeant_Major	Abudefduf saxatilis	Planktivore	12.5	3	0.0207	3.131	0.168856138	2/27/22
Control	2	1	Bicolor_Damselfish	Stegastes partitus	Planktivore	7.5	23	0.0182	3.152	0.239879053	2/27/22
Control	2	1	Brown_Chromis	Chromis multilineata	Planktivore	7.5	33	0.01259	3.03	0.186198123	2/27/22
Control	2	1	French_Grunt	Haemulon flavolineatum	Secondary	22.5	7	0.0207	3	1.650501563	2/27/22
Control	2	1	White_Grunt	Haemulon plumierii	Secondary	7.5	4	0.0178	2.99	0.02943833	2/27/22
Control	2	1	White_Grunt	Haemulon plumierii	Secondary	27.5	5	0.0178	2.99	1.790584254	2/27/22
Control	2	1	Schoolmaster_Snapper	Lutjanus apodus	Secondary	22.5	5	0.0185	2.984	1.002430719	2/27/22
Control	2	1	Schoolmaster_Snapper	Lutjanus apodus	Secondary	37.5	2	0.0185	2.984	1.841242653	2/27/22
Control	2	1	Yellowtail_Snapper	Ocyurus chrysurus	Secondary	22.5	2	0.0314	2.759	0.337777884	2/27/22
Control	2	1	Gray_Angelfish	Pomacanthus arcuatus	Secondary	27.5	2	0.0344	2.968	1.286849842	2/27/22
Control	2	1	Ocean_Surgeonfish	Acanthurus bahianus	Primary	7.5	2	0.026	2.87	0.016882205	2/27/22
Control	2	1	Ocean_Surgeonfish	Acanthurus bahianus	Primary	22.5	22	0.026	2.87	4.346701888	2/27/22
Control	2	1	Foureye_Butterflyfish	Chaetodon capistratus	Secondary	7.5	1	0.022	3.19	0.013610313	2/27/22
Control	2	1	Reef_Butterflyfish	Chaetodon sedentarius	Secondary	12.5	1	0.0252	3.0759	0.059619187	2/27/22
Control	2	1	Blue_Tang	Acanthurus coeruleus	Primary	12.5	2	0.02955	3	0.115429688	2/27/22
Control	2	1	Blue_Tang	Acanthurus coeruleus	Primary	17.5	8	0.02955	3	1.26695625	2/27/22
Control	2	1	Porcupinefish	Diodon hystrix	Secondary	50	1	0.285	2.345	2.747448245	2/27/22
Control	2	1	Yellow_Goatfish	Mulloidichthys martinicus	Secondary	22.5	2	0.0136	3.0726	0.388405087	2/27/22
Control	2	1	Stoplight_Parrotfish	Sparisoma viride	Primary	22.5	2	0.02735	2.913	0.475220319	2/27/22
Control	2	1	Stoplight_Parrotfish	Sparisoma viride	Primary	37.5	1	0.02735	2.913	1.052229355	2/27/22
Control	2	1	Princess_Parrotfish	Scarus taeniopterus	Primary	7.5	2	0.07895	2.6925	0.035849622	2/27/22
Control	2	1	Princess_Parrotfish	Scarus taeniopterus	Primary	22.5	4	0.07895	2.6925	1.380904216	2/27/22
Control	2	1	Striped_Parrotfish	Scarus iseri	Primary	7.5	10	0.0162	3.03575	0.073448384	2/27/22
Control	2	1	Striped_Parrotfish	Scarus iseri	Primary	22.5	6	0.0162	3.03575	1.237526035	2/27/22
Control	2	1	Yellowhead_Wrasse	Halichoeres garnoti	Secondary	5	50	0.00519	3.375	0.059314535	2/27/22
Control	2	1	Yellowhead_Wrasse	Halichoeres garnoti	Secondary	15	20	0.00519	3.375	0.967175647	2/27/22
Control	2	1	Bluehead_Wrasse	Thalassoma bifasciatum	Secondary	5	10	0.0109	2.978	0.013151012	2/27/22
Control	2	1	Bluehead_Wrasse	Thalassoma bifasciatum	Secondary	15	6	0.0109	2.978	0.207958903	2/27/22
Control	2	1	Spanish_Hogfish	Bodianus rufus	Secondary	22.5	1	0.01695	3.0815	0.248839965	2/27/22
Control	2	1	Squirrelfish	Holocentrus adscensionis	Secondary	7.5	2	0.0213	3	0.017971875	2/27/22
Control	2	1	Squirrelfish	Holocentrus adscensionis	Secondary	22.5	7	0.0213	3	1.698342188	2/27/22
Ark	1	1	Bar_Jack	Caranx ruber	Piscivore	15	35	0.0186	2.972	2.036686621	5/8/22
Ark	1	1	Yellowtail_Damselfish	Chrysiptera parasema	Primary	7.5	1	0.01445	3	0.006096094	5/8/22
Ark	1	1	Almaco_Jack	Seriola rivoliana	Piscivore	65	2	0.0146	2.957	6.701432492	5/8/22
Ark	1	1	Brown_Chromis	Chromis multilineata	Planktivore	7.5	2	0.01259	3.03	0.011284735	5/8/22
Ark	1	1	Blue_Tang	Acanthurus coeruleus	Primary	5	7	0.02955	3	0.02585625	5/8/22
Ark	1	1	Blue_Tang	Acanthurus coeruleus	Primary	12.5	6	0.02955	3	0.346289063	5/8/22
Ark	1	1	Orangespotted_Filefish	Cantherhines pullus	Secondary	5	2	0.0684	2.563	0.008463426	5/8/22
Ark	1	1	Redspotted_Hawkfish	Amblycirrhitus pinos	Secondary	5	2	0.00257	3.427	0.001277419	5/8/22
Ark	1	1	Sharpnose_Puffer	Canthigaster rostrata	Primary	2.5	1	0.03631	2.88	0.000508269	5/8/22
Ark	1	1	Yellowhead_Wrasse	Halichoeres garnoti	Secondary	5	5	0.00519	3.375	0.005931453	5/8/22
Ark	1	1	Bluehead_Wrasse	Thalassoma bifasciatum	Secondary	5	4	0.0109	2.978	0.005260405	5/8/22
Ark	1	1	Bluehead_Wrasse	Thalassoma bifasciatum	Secondary	15	3	0.0109	2.978	0.103979451	5/8/22
Ark	2	1	Bar_Jack	Caranx ruber	Piscivore	15	6	0.0186	2.972	0.349146278	5/8/22
Ark	2	1	Almaco_Jack	Seriola rivoliana	Piscivore	65	1	0.0146	2.957	3.350716246	5/8/22
Ark	2	1	Great_Barracuda	Sphyraena barracuda	Piscivore	80	1	0.008	2.972	3.623042498	5/8/22
Ark	2	1	Yellowtail_Damselfish	Chrysiptera parasema	Primary	2.5	3	0.01445	3	0.000677344	5/8/22
Ark	2	1	Yellowtail_Damselfish	Chrysiptera parasema	Primary	7.5	1	0.01445	3	0.006096094	5/8/22
Ark	2	1	Bicolor_Damselfish	Stegastes partitus	Planktivore	2.5	1	0.0182	3.152	0.000326872	5/8/22
Ark	2	1	Brown_Chromis	Chromis multilineata	Planktivore	7.5	7	0.01259	3.03	0.039496571	5/8/22
Ark	2	1	Blue_Tang	Acanthurus coeruleus	Primary	5	15	0.02955	3	0.05540625	5/8/22
Ark	2	1	Blue_Tang	Acanthurus coeruleus	Primary	12.5	7	0.02955	3	0.404003906	5/8/22
Ark	2	1	Orangespotted_Filefish	Cantherhines pullus	Secondary	5	3	0.0684	2.563	0.01269514	5/8/22
Ark	2	1	Orangespotted_Filefish	Cantherhines pullus	Secondary	15	1	0.0684	2.563	0.070693258	5/8/22
Ark	2	1	Redspotted_Hawkfish	Amblycirrhitus pinos	Secondary	5	2	0.00257	3.427	0.001277419	5/8/22
Ark	2	1	Sharpnose_Puffer	Canthigaster rostrata	Primary	2.5	2	0.03631	2.88	0.001016538	5/8/22
Ark	2	1	Yellowhead_Wrasse	Halichoeres garnoti	Secondary	5	11	0.00519	3.375	0.013049198	5/8/22
Ark	2	1	Bluehead_Wrasse	Thalassoma bifasciatum	Secondary	5	4	0.0109	2.978	0.005260405	5/8/22
Ark	2	1	Bluehead_Wrasse	Thalassoma bifasciatum	Secondary	15	2	0.0109	2.978	0.069319634	5/8/22
Control	2	1	Yellowtail_Damselfish	Chrysiptera parasema	Primary	7.5	4	0.01445	3	0.024384375	5/8/22
Control	2	1	Bicolor_Damselfish	Stegastes partitus	Planktivore	7.5	42	0.0182	3.152	0.43804001	5/8/22
Control	2	1	Brown_Chromis	Chromis multilineata	Planktivore	7.5	15	0.01259	3.03	0.08463551	5/8/22
Control	2	1	French_Grunt	Haemulon flavolineatum	Secondary	22.5	2	0.0207	3	0.471571875	5/8/22
Control	2	1	Schoolmaster_Snapper	Lutjanus apodus	Secondary	22.5	7	0.0185	2.984	1.403403006	5/8/22
Control	2	1	Yellowtail_Snapper	Ocyurus chrysurus	Secondary	22.5	3	0.0314	2.759	0.506666827	5/8/22
Control	2	1	Ocean_Surgeonfish	Acanthurus bahianus	Primary	7.5	2	0.026	2.87	0.016882205	5/8/22
Control	2	1	Ocean_Surgeonfish	Acanthurus bahianus	Primary	22.5	11	0.026	2.87	2.173350944	5/8/22
Control	2	1	Doctorfish	Acanthurus chirurgus	Primary	22.5	2	0.024	2.93	0.439679296	5/8/22
Control	2	1	Blue_Tang	Acanthurus coeruleus	Primary	12.5	2	0.02955	3	0.115429688	5/8/22
Control	2	1	Blue_Tang	Acanthurus coeruleus	Primary	17.5	5	0.02955	3	0.791847656	5/8/22
Control	2	1	Yellow_Goatfish	Mulloidichthys martinicus	Secondary	22.5	2	0.0136	3.0726	0.388405087	5/8/22
Control	2	1	Yellowhead_Wrasse	Halichoeres garnoti	Secondary	5	40	0.00519	3.375	0.047451628	5/8/22
Control	2	1	Yellowhead_Wrasse	Halichoeres garnoti	Secondary	15	10	0.00519	3.375	0.483587824	5/8/22
Control	2	1	Bluehead_Wrasse	Thalassoma bifasciatum	Secondary	5	14	0.0109	2.978	0.018411417	5/8/22
Control	2	1	Bluehead_Wrasse	Thalassoma bifasciatum	Secondary	15	4	0.0109	2.978	0.138639269	5/8/22
Control	2	1	Spanish_Hogfish	Bodianus rufus	Secondary	22.5	1	0.01695	3.0815	0.248839965	5/8/22
Control	2	1	Squirrelfish	Holocentrus adscensionis	Secondary	7.5	1	0.0213	3	0.008985938	5/8/22
Control	2	1	Squirrelfish	Holocentrus adscensionis	Secondary	22.5	4	0.0213	3	0.97048125	5/8/22
Control	2	1	Black_Bar_Soldierfish	Myripristis jacobus	Planktivore	12.5	1	0.06288	2.88815	0.092587677	5/8/22
Ark	1	1	Bar_Jack	Caranx ruber	Piscivore	5	100	0.0186	2.972	0.222255132	8/28/22
Ark	1	1	Bar_Jack	Caranx ruber	Piscivore	15	250	0.0186	2.972	14.54776158	8/28/22
Ark	1	1	Blue_Runner	Caranx crysos	Secondary	7.5	30	0.01595	2.9745	0.191757196	8/28/22
Ark	1	1	Great_Barracuda	Sphyraena barracuda	Piscivore	80	1	0.008	2.972	3.623042498	8/28/22
Ark	1	1	Yellowtail_Damselfish	Chrysiptera parasema	Primary	7.5	2	0.01445	3	0.012192188	8/28/22
Ark	1	1	Bicolor_Damselfish	Stegastes partitus	Planktivore	2.5	2	0.0182	3.152	0.000653745	8/28/22
Ark	1	1	Bicolor_Damselfish	Stegastes partitus	Planktivore	7.5	2	0.0182	3.152	0.020859048	8/28/22
Ark	1	1	Ocean_Surgeonfish	Acanthurus bahianus	Primary	7.5	2	0.026	2.87	0.016882205	8/28/22
Ark	1	1	Blue_Tang	Acanthurus coeruleus	Primary	5	15	0.02955	3	0.05540625	8/28/22
Ark	1	1	Blue_Tang	Acanthurus coeruleus	Primary	12.5	20	0.02955	3	1.154296875	8/28/22
Ark	1	1	Blue_Tang	Acanthurus coeruleus	Primary	17.5	10	0.02955	3	1.583695313	8/28/22
Ark	1	1	Orangespotted_Filefish	Cantherhines pullus	Secondary	5	1	0.0684	2.563	0.004231713	8/28/22
Ark	1	1	Orangespotted_Filefish	Cantherhines pullus	Secondary	5	1	0.0684	2.563	0.004231713	8/28/22
Ark	1	1	Redspotted_Hawkfish	Amblycirrhitus pinos	Secondary	5	2	0.00257	3.427	0.001277419	8/28/22
Ark	1	1	Sharpnose_Puffer	Canthigaster rostrata	Primary	2.5	2	0.03631	2.88	0.001016538	8/28/22
Ark	1	1	Sharpnose_Puffer	Canthigaster rostrata	Primary	7.5	2	0.03631	2.88	0.024056513	8/28/22
Ark	1	1	Yellowhead_Wrasse	Halichoeres garnoti	Secondary	5	4	0.00519	3.375	0.004745163	8/28/22
Ark	1	1	Bluehead_Wrasse	Thalassoma bifasciatum	Secondary	5	4	0.0109	2.978	0.005260405	8/28/22
Ark	1	1	Bluehead_Wrasse	Thalassoma bifasciatum	Secondary	15	1	0.0109	2.978	0.034659817	8/28/22
Ark	1	1	Cleaning_Goby	Elacatinus genie	Secondary	2.5	1	0.01023	3.02	0.0001628	8/28/22
Ark	1	1	Redlip_Blenny	Ophioblennius atlanticus	Secondary	7.5	1	0.01047	3.02	0.004598664	8/28/22
Ark	2	1	Bar_Jack	Caranx ruber	Piscivore	5	100	0.0186	2.972	0.222255132	8/28/22
Ark	2	1	Bar_Jack	Caranx ruber	Piscivore	15	150	0.0186	2.972	8.728656946	8/28/22
Ark	2	1	Great_Barracuda	Sphyraena barracuda	Piscivore	30	1	0.008	2.972	0.196378689	8/28/22
Ark	2	1	Great_Barracuda	Sphyraena barracuda	Piscivore	80	1	0.008	2.972	3.623042498	8/28/22
Ark	2	1	Yellowtail_Damselfish	Chrysiptera parasema	Primary	2.5	10	0.01445	3	0.002257813	8/28/22
Ark	2	1	Yellowtail_Damselfish	Chrysiptera parasema	Primary	7.5	10	0.01445	3	0.060960938	8/28/22
Ark	2	1	Bicolor_Damselfish	Stegastes partitus	Planktivore	2.5	5	0.0182	3.152	0.001634362	8/28/22
Ark	2	1	Bicolor_Damselfish	Stegastes partitus	Planktivore	7.5	8	0.0182	3.152	0.083436192	8/28/22
Ark	2	1	Tobaccofish	Serranus tabacarius	Secondary	7.5	1	0.01096	3.05	0.005113843	8/28/22
Ark	2	1	Ocean_Surgeonfish	Acanthurus bahianus	Primary	7.5	5	0.026	2.87	0.042205512	8/28/22
Ark	2	1	Blue_Tang	Acanthurus coeruleus	Primary	7.5	20	0.02955	3	0.249328125	8/28/22
Ark	2	1	Blue_Tang	Acanthurus coeruleus	Primary	12.5	20	0.02955	3	1.154296875	8/28/22
Ark	2	1	Orangespotted_Filefish	Cantherhines pullus	Secondary	5	2	0.0684	2.563	0.008463426	8/28/22
Ark	2	1	Orangespotted_Filefish	Cantherhines pullus	Secondary	5	5	0.0684	2.563	0.021158566	8/28/22
Ark	2	1	Redspotted_Hawkfish	Amblycirrhitus pinos	Secondary	5	2	0.00257	3.427	0.001277419	8/28/22
Ark	2	1	Sharpnose_Puffer	Canthigaster rostrata	Primary	2.5	4	0.03631	2.88	0.002033075	8/28/22
Ark	2	1	Striped_Parrotfish	Scarus iseri	Primary	7.5	2	0.0162	3.03575	0.014689677	8/28/22
Ark	2	1	Yellowhead_Wrasse	Halichoeres garnoti	Secondary	5	20	0.00519	3.375	0.023725814	8/28/22
Ark	2	1	Bluehead_Wrasse	Thalassoma bifasciatum	Secondary	5	10	0.0109	2.978	0.013151012	8/28/22
Ark	2	1	Bluehead_Wrasse	Thalassoma bifasciatum	Secondary	15	5	0.0109	2.978	0.173299086	8/28/22
Ark	2	1	Yellowhead_Wrasse	Halichoeres garnoti	Secondary	15	5	0.00519	3.375	0.241793912	8/28/22
Ark	2	1	Puddingwife	Halichoeres radiatus	Secondary	7.5	2	0.0131	3.038	0.011932664	8/28/22
Ark	2	1	Cleaning_Goby	Elacatinus genie	Secondary	2.5	5	0.01023	3.02	0.000814	8/28/22
Ark	2	1	Redlip_Blenny	Ophioblennius atlanticus	Secondary	7.5	1	0.01047	3.02	0.004598664	8/28/22
Control	1	1	Mojarra	Gerres cinereus	Secondary	15	1	0.0246	2.9126	0.065526732	8/28/22
Control	1	1	Sergeant_Major	Abudefduf saxatilis	Planktivore	12.5	10	0.0207	3.131	0.562853792	8/28/22
Control	1	1	Yellowtail_Damselfish	Chrysiptera parasema	Primary	12.5	10	0.01445	3	0.282226563	8/28/22
Control	1	1	Bicolor_Damselfish	Stegastes partitus	Planktivore	2.5	15	0.0182	3.152	0.004903086	8/28/22
Control	1	1	Bicolor_Damselfish	Stegastes partitus	Planktivore	7.5	30	0.0182	3.152	0.312885722	8/28/22
Control	1	1	Brown_Chromis	Chromis multilineata	Planktivore	7.5	10	0.01259	3.03	0.056423674	8/28/22
Control	1	1	Harlequin_Bass	Serranus tigrinus	Secondary	12.5	1	0.0145	3.048	0.031970522	8/28/22
Control	1	1	Smallmouth_Grunt	Brachygenys chrysargyreum	Secondary	7.5	2	0.0141	3.0474	0.013089131	8/28/22
Control	1	1	French_Grunt	Haemulon flavolineatum	Secondary	22.5	4	0.0207	3	0.94314375	8/28/22
Control	1	1	Schoolmaster_Snapper	Lutjanus apodus	Secondary	22.5	3	0.0185	2.984	0.601458431	8/28/22
Control	1	1	Glasseye_Snapper	Heteropriacanthus cruentatus	Planktivore	22.5	1	0.026	2.84	0.179958224	8/28/22
Control	1	1	Sand_Tilefish	Malacanthus plumieri	Secondary	25	2	0.0223	2.6675	0.238968046	8/28/22
Control	1	1	Tomtate	Haemulon aurolineatum	Secondary	20	1	0.0109	3.1	0.117657464	8/28/22
Control	1	1	Jawfish	Opistognathus macrognathus	Secondary	7.5	2	0.00389	3.12	0.004179947	8/28/22
Control	1	1	Gray_Angelfish	Pomacanthus arcuatus	Secondary	27.5	1	0.0344	2.968	0.643424921	8/28/22
Control	1	1	French_Angelfish	Pomacanthus paru	Secondary	27.5	1	0.0203	2.85	0.256799525	8/28/22
Control	1	1	Ocean_Surgeonfish	Acanthurus bahianus	Primary	22.5	7	0.026	2.87	1.38304151	8/28/22
Control	1	1	Doctorfish	Acanthurus chirurgus	Primary	22.5	1	0.024	2.93	0.219839648	8/28/22
Control	1	1	Blue_Tang	Acanthurus coeruleus	Primary	5	2	0.02955	3	0.0073875	8/28/22
Control	1	1	Blue_Tang	Acanthurus coeruleus	Primary	12.5	4	0.02955	3	0.230859375	8/28/22
Control	1	1	Blue_Tang	Acanthurus coeruleus	Primary	17.5	1	0.02955	3	0.158369531	8/28/22
Control	1	1	Foureye_Butterflyfish	Chaetodon capistratus	Secondary	7.5	4	0.022	3.19	0.054441252	8/28/22
Control	1	1	Spotted_Goatfish	Pseudupeneus maculatus	Secondary	22.5	1	0.01545	3.0915	0.233991854	8/28/22
Control	1	1	Yellow_Goatfish	Mulloidichthys martinicus	Secondary	22.5	3	0.0136	3.0726	0.58260763	8/28/22
Control	1	1	Rainbow_Parrotfish	Scarus guacamaia	Primary	15	1	0.0155	3.0629	0.06202712	8/28/22
Control	1	1	Stoplight_Parrotfish	Sparisoma viride	Primary	7.5	1	0.02735	2.913	0.009683019	8/28/22
Control	1	1	Stoplight_Parrotfish	Sparisoma viride	Primary	22.5	1	0.02735	2.913	0.23761016	8/28/22
Control	1	1	Princess_Parrotfish	Scarus taeniopterus	Primary	7.5	5	0.07895	2.6925	0.089624055	8/28/22
Control	1	1	Striped_Parrotfish	Scarus iseri	Primary	22.5	3	0.0162	3.03575	0.618763017	8/28/22
Control	1	1	Bluehead_Wrasse	Thalassoma bifasciatum	Secondary	5	5	0.0109	2.978	0.006575506	8/28/22
Control	1	1	Bluehead_Wrasse	Thalassoma bifasciatum	Secondary	15	11	0.0109	2.978	0.381257989	8/28/22
Control	1	1	Yellowhead_Wrasse	Halichoeres garnoti	Secondary	5	11	0.00519	3.375	0.013049198	8/28/22
Control	1	1	Yellowhead_Wrasse	Halichoeres garnoti	Secondary	15	2	0.00519	3.375	0.096717565	8/28/22
Control	1	1	Puddingwife	Halichoeres radiatus	Secondary	7.5	2	0.0131	3.038	0.011932664	8/28/22
Control	1	1	Puddingwife	Halichoeres radiatus	Secondary	22.5	1	0.0131	3.038	0.167958422	8/28/22
Control	1	1	Squirrelfish	Holocentrus adscensionis	Secondary	22.5	3	0.0213	3	0.727860938	8/28/22
Control	1	1	Black_Bar_Soldierfish	Myripristis jacobus	Planktivore	5	1	0.06288	2.88815	0.006565121	8/28/22
Control	1	1	Black_Bar_Soldierfish	Myripristis jacobus	Planktivore	12.5	1	0.06288	2.88815	0.092587677	8/28/22
Control	2	1	Bermuda_Chub	Kyphosus sectatrix	Primary	22.5	1	0.0174	3.079	0.253465714	8/28/22
Control	2	1	Sergeant_Major	Abudefduf saxatilis	Planktivore	12.5	11	0.0207	3.131	0.619139171	8/28/22
Control	2	1	Bicolor_Damselfish	Stegastes partitus	Planktivore	2.5	10	0.0182	3.152	0.003268724	8/28/22
Control	2	1	Bicolor_Damselfish	Stegastes partitus	Planktivore	7.5	20	0.0182	3.152	0.208590481	8/28/22
Control	2	1	Brown_Chromis	Chromis multilineata	Planktivore	7.5	10	0.01259	3.03	0.056423674	8/28/22
Control	2	1	Graysby	Cephalopholis cruentata	Piscivore	22.5	1	0.0121	3.082	0.177914724	8/28/22
Control	2	1	Fairy_Basslet	Gramma loreto	Secondary	2.5	2	0.01122	3.04	0.000363714	8/28/22
Control	2	1	Caesar_Grunt	Haemulon carbonarium	Secondary	7.5	2	0.02755	2.898	0.018926885	8/28/22
Control	2	1	Caesar_Grunt	Haemulon carbonarium	Secondary	22.5	2	0.02755	2.898	0.456853058	8/28/22
Control	2	1	French_Grunt	Haemulon flavolineatum	Secondary	7.5	2	0.0207	3	0.017465625	8/28/22
Control	2	1	French_Grunt	Haemulon flavolineatum	Secondary	22.5	3	0.0207	3	0.707357813	8/28/22
Control	2	1	White_Grunt	Haemulon plumierii	Secondary	27.5	6	0.0178	2.99	2.148701105	8/28/22
Control	2	1	Bluestriped_Grunt	Haemulon sciurus	Secondary	27.5	1	0.0218	2.999	0.451871803	8/28/22
Control	2	1	Glasseye_Snapper	Heteropriacanthus cruentatus	Secondary	22.5	1	0.026	2.84	0.179958224	8/28/22
Control	2	1	Mahogany_Snapper	Lutjanus mahogoni	Secondary	22.5	3	0.0428	2.719	0.609746464	8/28/22
Control	2	1	Gray_Angelfish	Pomacanthus arcuatus	Secondary	30	1	0.0344	2.968	0.833017886	8/28/22
Control	2	1	Ocean_Surgeonfish	Acanthurus bahianus	Primary	22.5	3	0.026	2.87	0.592732076	8/28/22
Control	2	1	Blue_Tang	Acanthurus coeruleus	Primary	17.5	5	0.02955	3	0.791847656	8/28/22
Control	2	1	Foureye_Butterflyfish	Chaetodon capistratus	Secondary	7.5	2	0.022	3.19	0.027220626	8/28/22
Control	2	1	Orangespotted_Filefish	Cantherhines pullus	Secondary	5	1	0.0684	2.563	0.004231713	8/28/22
Control	2	1	Orangespotted_Filefish	Cantherhines pullus	Secondary	15	1	0.0684	2.563	0.070693258	8/28/22
Control	2	1	Sharpnose_Puffer	Canthigaster rostrata	Primary	2.5	2	0.03631	2.88	0.001016538	8/28/22
Control	2	1	Spotted_Drum	Equetus punctatus	Secondary	5	1	0.00871	3.08	0.001238357	8/28/22
Control	2	1	Spotted_Drum	Equetus punctatus	Secondary	15	1	0.00871	3.08	0.03650726	8/28/22
Control	2	1	Spotted_Goatfish	Pseudupeneus maculatus	Secondary	22.5	2	0.01545	3.0915	0.467983708	8/28/22
Control	2	1	Yellow_Goatfish	Mulloidichthys martinicus	Secondary	22.5	2	0.0136	3.0726	0.388405087	8/28/22
Control	2	1	Rainbow_Parrotfish	Scarus guacamaia	Primary	45	1	0.0155	3.0629	1.794553072	8/28/22
Control	2	1	Stoplight_Parrotfish	Sparisoma viride	Primary	7.5	2	0.02735	2.913	0.019366038	8/28/22
Control	2	1	Stoplight_Parrotfish	Sparisoma viride	Primary	22.5	3	0.02735	2.913	0.712830479	8/28/22
Control	2	1	Striped_Parrotfish	Scarus iseri	Primary	7.5	2	0.0162	3.03575	0.014689677	8/28/22
Control	2	1	Striped_Parrotfish	Scarus iseri	Primary	22.5	5	0.0162	3.03575	1.031271696	8/28/22
Control	2	1	Princess_Parrotfish	Scarus taeniopterus	Primary	7.5	3	0.07895	2.6925	0.053774433	8/28/22
Control	2	1	Yellowhead_Wrasse	Halichoeres garnoti	Secondary	5	15	0.00519	3.375	0.01779436	8/28/22
Control	2	1	Yellowhead_Wrasse	Halichoeres garnoti	Secondary	15	2	0.00519	3.375	0.096717565	8/28/22
Control	2	1	Bluehead_Wrasse	Thalassoma bifasciatum	Secondary	15	1	0.0109	2.978	0.034659817	8/28/22
Control	2	1	Puddingwife	Halichoeres radiatus	Secondary	7.5	10	0.0131	3.038	0.05966332	8/28/22
Control	2	1	Hogfish	Lachnolaimus maximus	Secondary	22.5	1	0.0237	2.95	0.231039786	8/28/22
Control	2	1	Squirrelfish	Holocentrus adscensionis	Secondary	22.5	3	0.0213	3	0.727860938	8/28/22
Control	2	1	Black_Bar_Soldierfish	Myripristis jacobus	Planktivore	12.5	2	0.06288	2.88815	0.185175354	8/28/22
Control	2	1	Tomtate	Haemulon aurolineatum	Secondary	20	4	0.0109	3.1	0.470629857	8/28/22
Control	2	1	Red_Hind	Epinephelus guttatus	Piscivore	45	1	0.01435	3.0495	1.57878671	8/28/22
Control	2	1	Sand_Diver	Synodus intermedius	Secondary	22.5	1	0.00993	2.999	0.112757288	8/28/22
Ark	1	1	Bar_Jack	Caranx ruber	Piscivore	5	250	0.0186	2.972	0.555637829	12/11/22
Ark	1	1	Bar_Jack	Caranx ruber	Piscivore	15	250	0.0186	2.972	14.54776158	12/11/22
Ark	1	1	Almaco_Jack	Seriola rivoliana	Piscivore	65	6	0.0146	2.957	20.10429748	12/11/22
Ark	1	1	Great_Barracuda	Sphyraena barracuda	Piscivore	80	1	0.008	2.972	3.623042498	12/11/22
Ark	1	1	Sergeant_Major	Abudefduf saxatilis	Planktivore	12.5	2	0.0207	3.131	0.112570758	12/11/22
Ark	1	1	Yellowtail_Damselfish	Chrysiptera parasema	Primary	2.5	2	0.01445	3	0.000451563	12/11/22
Ark	1	1	Yellowtail_Damselfish	Chrysiptera parasema	Primary	7.5	3	0.01445	3	0.018288281	12/11/22
Ark	1	1	Bicolor_Damselfish	Stegastes partitus	Planktivore	7.5	2	0.0182	3.152	0.020859048	12/11/22
Ark	1	1	Harlequin_Bass	Serranus tigrinus	Secondary	12.5	3	0.0145	3.048	0.095911565	12/11/22
Ark	1	1	Tobaccofish	Serranus tabacarius	Secondary	7.5	3	0.01096	3.05	0.01534153	12/11/22
Ark	1	1	Ocean_Surgeonfish	Acanthurus bahianus	Primary	7.5	2	0.026	2.87	0.016882205	12/11/22
Ark	1	1	Blue_Tang	Acanthurus coeruleus	Primary	5	20	0.02955	3	0.073875	12/11/22
Ark	1	1	Blue_Tang	Acanthurus coeruleus	Primary	12.5	12	0.02955	3	0.692578125	12/11/22
Ark	1	1	Blue_Tang	Acanthurus coeruleus	Primary	17.5	8	0.02955	3	1.26695625	12/11/22
Ark	1	1	Orangespotted_Filefish	Cantherhines pullus	Secondary	5	1	0.0684	2.563	0.004231713	12/11/22
Ark	1	1	Redspotted_Hawkfish	Amblycirrhitus pinos	Secondary	5	2	0.00257	3.427	0.001277419	12/11/22
Ark	1	1	Puddingwife	Halichoeres radiatus	Secondary	7.5	4	0.0131	3.038	0.023865328	12/11/22
Ark	1	1	Puddingwife	Halichoeres radiatus	Secondary	22.5	5	0.0131	3.038	0.83979211	12/11/22
Ark	1	1	Squirrelfish	Holocentrus adscensionis	Secondary	22.5	2	0.0213	3	0.485240625	12/11/22
Ark	1	1	Redlip_Blenny	Ophioblennius atlanticus	Secondary	7.5	2	0.01047	3.02	0.009197328	12/11/22
Ark	2	1	Bar_Jack	Caranx ruber	Piscivore	5	200	0.0186	2.972	0.444510263	12/11/22
Ark	2	1	Bar_Jack	Caranx ruber	Piscivore	15	50	0.0186	2.972	2.909552315	12/11/22
Ark	2	1	Almaco_Jack	Seriola rivoliana	Piscivore	30	2	0.0146	2.957	0.681130616	12/11/22
Ark	2	1	Almaco_Jack	Seriola rivoliana	Piscivore	65	4	0.0146	2.957	13.40286498	12/11/22
Ark	2	1	Great_Barracuda	Sphyraena barracuda	Piscivore	80	1	0.008	2.972	3.623042498	12/11/22
Ark	2	1	Sergeant_Major	Abudefduf saxatilis	Planktivore	5	3	0.0207	3.131	0.009584439	12/11/22
Ark	2	1	Sergeant_Major	Abudefduf saxatilis	Planktivore	12.5	2	0.0207	3.131	0.112570758	12/11/22
Ark	2	1	Yellowtail_Damselfish	Chrysiptera parasema	Primary	2.5	5	0.01445	3	0.001128906	12/11/22
Ark	2	1	Yellowtail_Damselfish	Chrysiptera parasema	Primary	7.5	5	0.01445	3	0.030480469	12/11/22
Ark	2	1	Bicolor_Damselfish	Stegastes partitus	Planktivore	7.5	5	0.0182	3.152	0.05214762	12/11/22
Ark	2	1	Ocean_Surgeonfish	Acanthurus bahianus	Primary	7.5	3	0.026	2.87	0.025323307	12/11/22
Ark	2	1	Blue_Tang	Acanthurus coeruleus	Primary	5	20	0.02955	3	0.073875	12/11/22
Ark	2	1	Blue_Tang	Acanthurus coeruleus	Primary	12.5	20	0.02955	3	1.154296875	12/11/22
Ark	2	1	Blue_Tang	Acanthurus coeruleus	Primary	17.5	20	0.02955	3	3.167390625	12/11/22
Ark	2	1	Redspotted_Hawkfish	Amblycirrhitus pinos	Secondary	5	2	0.00257	3.427	0.001277419	12/11/22
Ark	2	1	Yellowhead_Wrasse	Halichoeres garnoti	Secondary	5	20	0.00519	3.375	0.023725814	12/11/22
Ark	2	1	Yellowhead_Wrasse	Halichoeres garnoti	Secondary	15	7	0.00519	3.375	0.338511477	12/11/22
Ark	2	1	Bluehead_Wrasse	Thalassoma bifasciatum	Secondary	5	3	0.0109	2.978	0.003945304	12/11/22
Ark	2	1	Bluehead_Wrasse	Thalassoma bifasciatum	Secondary	15	5	0.0109	2.978	0.173299086	12/11/22
Ark	2	1	Puddingwife	Halichoeres radiatus	Secondary	7.5	2	0.0131	3.038	0.011932664	12/11/22
Ark	2	1	Squirrelfish	Holocentrus adscensionis	Secondary	22.5	2	0.0213	3	0.485240625	12/11/22
Ark	2	1	Redlip_Blenny	Ophioblennius atlanticus	Secondary	7.5	1	0.01047	3.02	0.004598664	12/11/22
Control	1	1	Reef_Butterflyfish	Chaetodon sedentarius	Secondary	12.5	2	0.0252	3.0759	0.119238374	12/11/22
Control	1	1	Clown_Wrasse	Halichoeres maculipinna	Secondary	5	4	0.00276	3.693	0.004209837	12/11/22
Control	1	1	Sergeant_Major	Abudefduf saxatilis	Planktivore	5	4	0.0207	3.131	0.012779252	12/11/22
Control	1	1	Sergeant_Major	Abudefduf saxatilis	Planktivore	12.5	4	0.0207	3.131	0.225141517	12/11/22
Control	1	1	Yellowtail_Damselfish	Chrysiptera parasema	Primary	2.5	4	0.01445	3	0.000903125	12/11/22
Control	1	1	Yellowtail_Damselfish	Chrysiptera parasema	Primary	7.5	5	0.01445	3	0.030480469	12/11/22
Control	1	1	Bicolor_Damselfish	Stegastes partitus	Planktivore	2.5	20	0.0182	3.152	0.006537449	12/11/22
Control	1	1	Bicolor_Damselfish	Stegastes partitus	Planktivore	7.5	30	0.0182	3.152	0.312885722	12/11/22
Control	1	1	Brown_Chromis	Chromis multilineata	Planktivore	2.5	4	0.01259	3.03	0.000808805	12/11/22
Control	1	1	Brown_Chromis	Chromis multilineata	Planktivore	7.5	7	0.01259	3.03	0.039496571	12/11/22
Control	1	1	Graysby	Cephalopholis cruentata	Piscivore	10	1	0.0121	3.082	0.014614547	12/11/22
Control	1	1	White_Grunt	Haemulon plumierii	Secondary	27.5	4	0.0178	2.99	1.432467404	12/11/22
Control	1	1	Schoolmaster_Snapper	Lutjanus apodus	Secondary	22.5	6	0.0185	2.984	1.202916862	12/11/22
Control	1	1	Yellowtail_Snapper	Ocyurus chrysurus	Secondary	22.5	5	0.0314	2.759	0.844444711	12/11/22
Control	1	1	Gray_Angelfish	Pomacanthus arcuatus	Secondary	27.5	1	0.0344	2.968	0.643424921	12/11/22
Control	1	1	Ocean_Surgeonfish	Acanthurus bahianus	Primary	7.5	20	0.026	2.87	0.16882205	12/11/22
Control	1	1	Ocean_Surgeonfish	Acanthurus bahianus	Primary	22.5	12	0.026	2.87	2.370928303	12/11/22
Control	1	1	Doctorfish	Acanthurus chirurgus	Primary	22.5	12	0.024	2.93	2.638075775	12/11/22
Control	1	1	Blue_Tang	Acanthurus coeruleus	Primary	12.5	7	0.02955	3	0.404003906	12/11/22
Control	1	1	Blue_Tang	Acanthurus coeruleus	Primary	17.5	5	0.02955	3	0.791847656	12/11/22
Control	1	1	Foureye_Butterflyfish	Chaetodon capistratus	Secondary	7.5	3	0.022	3.19	0.040830939	12/11/22
Control	1	1	Spotted_Goatfish	Pseudupeneus maculatus	Secondary	7.5	1	0.01545	3.0915	0.007837551	12/11/22
Control	1	1	Yellow_Goatfish	Mulloidichthys martinicus	Secondary	22.5	4	0.0136	3.0726	0.776810174	12/11/22
Control	1	1	Stoplight_Parrotfish	Sparisoma viride	Primary	7.5	7	0.02735	2.913	0.067781134	12/11/22
Control	1	1	Stoplight_Parrotfish	Sparisoma viride	Primary	22.5	3	0.02735	2.913	0.712830479	12/11/22
Control	1	1	Striped_Parrotfish	Scarus iseri	Primary	7.5	5	0.0162	3.03575	0.036724192	12/11/22
Control	1	1	Striped_Parrotfish	Scarus iseri	Primary	22.5	5	0.0162	3.03575	1.031271696	12/11/22
Control	1	1	Princess_Parrotfish	Scarus taeniopterus	Primary	7.5	4	0.07895	2.6925	0.071699244	12/11/22
Control	1	1	Redband_Parrotfish	Sparisoma aurofrenatum	Primary	7.5	4	0.0162	3.055	0.030541275	12/11/22
Control	1	1	Redband_Parrotfish	Sparisoma aurofrenatum	Primary	22.5	4	0.0162	3.055	0.875976789	12/11/22
Control	1	1	Yellowhead_Wrasse	Halichoeres garnoti	Secondary	5	50	0.00519	3.375	0.059314535	12/11/22
Control	1	1	Yellowhead_Wrasse	Halichoeres garnoti	Secondary	15	10	0.00519	3.375	0.483587824	12/11/22
Control	1	1	Puddingwife	Halichoeres radiatus	Secondary	7.5	1	0.0131	3.038	0.005966332	12/11/22
Control	1	1	Squirrelfish	Holocentrus adscensionis	Secondary	22.5	1	0.0213	3	0.242620313	12/11/22
Control	1	1	Black_Bar_Soldierfish	Myripristis jacobus	Planktivore	12.5	1	0.06288	2.88815	0.092587677	12/11/22
Control	2	1	Bermuda_Chub	Kyphosus sectatrix	Primary	45	2	0.0174	3.079	4.283715047	12/11/22
Control	2	1	Great_Barracuda	Sphyraena barracuda	Piscivore	30	1	0.008	2.972	0.196378689	12/11/22
Control	2	1	Sergeant_Major	Abudefduf saxatilis	Planktivore	5	5	0.0207	3.131	0.015974064	12/11/22
Control	2	1	Sergeant_Major	Abudefduf saxatilis	Planktivore	12.5	20	0.0207	3.131	1.125707584	12/11/22
Control	2	1	Yellowtail_Damselfish	Chrysiptera parasema	Primary	2.5	5	0.01445	3	0.001128906	12/11/22
Control	2	1	Yellowtail_Damselfish	Chrysiptera parasema	Primary	7.5	5	0.01445	3	0.030480469	12/11/22
Control	2	1	Bicolor_Damselfish	Stegastes partitus	Planktivore	2.5	20	0.0182	3.152	0.006537449	12/11/22
Control	2	1	Bicolor_Damselfish	Stegastes partitus	Planktivore	7.5	30	0.0182	3.152	0.312885722	12/11/22
Control	2	1	Brown_Chromis	Chromis multilineata	Planktivore	7.5	15	0.01259	3.03	0.08463551	12/11/22
Control	2	1	Graysby	Cephalopholis cruentata	Piscivore	10	1	0.0121	3.082	0.014614547	12/11/22
Control	2	1	Caesar_Grunt	Haemulon carbonarium	Secondary	7.5	4	0.02755	2.898	0.03785377	12/11/22
Control	2	1	Caesar_Grunt	Haemulon carbonarium	Secondary	22.5	6	0.02755	2.898	1.370559174	12/11/22
Control	2	1	French_Grunt	Haemulon flavolineatum	Secondary	7.5	2	0.0207	3	0.017465625	12/11/22
Control	2	1	French_Grunt	Haemulon flavolineatum	Secondary	22.5	2	0.0207	3	0.471571875	12/11/22
Control	2	1	White_Grunt	Haemulon plumierii	Secondary	7.5	5	0.0178	2.99	0.036797913	12/11/22
Control	2	1	White_Grunt	Haemulon plumierii	Secondary	27.5	10	0.0178	2.99	3.581168509	12/11/22
Control	2	1	Schoolmaster_Snapper	Lutjanus apodus	Secondary	22.5	5	0.0185	2.984	1.002430719	12/11/22
Control	2	1	Schoolmaster_Snapper	Lutjanus apodus	Secondary	37.5	3	0.0185	2.984	2.76186398	12/11/22
Control	2	1	Yellowtail_Snapper	Ocyurus chrysurus	Secondary	22.5	10	0.0314	2.759	1.688889422	12/11/22
Control	2	1	Ocean_Surgeonfish	Acanthurus bahianus	Primary	7.5	10	0.026	2.87	0.084411025	12/11/22
Control	2	1	Ocean_Surgeonfish	Acanthurus bahianus	Primary	22.5	5	0.026	2.87	0.987886793	12/11/22
Control	2	1	Doctorfish	Acanthurus chirurgus	Primary	7.5	10	0.024	2.93	0.087930743	12/11/22
Control	2	1	Doctorfish	Acanthurus chirurgus	Primary	22.5	10	0.024	2.93	2.198396479	12/11/22
Control	2	1	Blue_Tang	Acanthurus coeruleus	Primary	12.5	15	0.02955	3	0.865722656	12/11/22
Control	2	1	Blue_Tang	Acanthurus coeruleus	Primary	17.5	10	0.02955	3	1.583695313	12/11/22
Control	2	1	Foureye_Butterflyfish	Chaetodon capistratus	Secondary	2.5	1	0.022	3.19	0.000409121	12/11/22
Control	2	1	Foureye_Butterflyfish	Chaetodon capistratus	Secondary	7.5	4	0.022	3.19	0.054441252	12/11/22
Control	2	1	Reef_Butterflyfish	Chaetodon sedentarius	Secondary	12.5	2	0.0252	3.0759	0.119238374	12/11/22
Control	2	1	Spotted_Goatfish	Pseudupeneus maculatus	Secondary	7.5	3	0.01545	3.0915	0.023512653	12/11/22
Control	2	1	Spotted_Goatfish	Pseudupeneus maculatus	Secondary	22.5	3	0.01545	3.0915	0.701975562	12/11/22
Control	2	1	Yellow_Goatfish	Mulloidichthys martinicus	Secondary	22.5	4	0.0136	3.0726	0.776810174	12/11/22
Control	2	1	Rainbow_Parrotfish	Scarus guacamaia	Primary	45	1	0.0155	3.0629	1.794553072	12/11/22
Control	2	1	Stoplight_Parrotfish	Sparisoma viride	Primary	7.5	3	0.02735	2.913	0.029049057	12/11/22
Control	2	1	Stoplight_Parrotfish	Sparisoma viride	Primary	22.5	3	0.02735	2.913	0.712830479	12/11/22
Control	2	1	Striped_Parrotfish	Scarus iseri	Primary	7.5	3	0.0162	3.03575	0.022034515	12/11/22
Control	2	1	Striped_Parrotfish	Scarus iseri	Primary	22.5	5	0.0162	3.03575	1.031271696	12/11/22
Control	2	1	Princess_Parrotfish	Scarus taeniopterus	Primary	7.5	3	0.07895	2.6925	0.053774433	12/11/22
Control	2	1	Redband_Parrotfish	Sparisoma aurofrenatum	Primary	7.5	3	0.0162	3.055	0.022905956	12/11/22
Control	2	1	Redband_Parrotfish	Sparisoma aurofrenatum	Primary	22.5	5	0.0162	3.055	1.094970986	12/11/22
Control	2	1	Yellowhead_Wrasse	Halichoeres garnoti	Secondary	5	50	0.00519	3.375	0.059314535	12/11/22
Control	2	1	Yellowhead_Wrasse	Halichoeres garnoti	Secondary	15	5	0.00519	3.375	0.241793912	12/11/22
Control	2	1	Bluehead_Wrasse	Thalassoma bifasciatum	Secondary	15	3	0.0109	2.978	0.103979451	12/11/22
Control	2	1	Creole_Wrasse	Clepticus parrae	Secondary	15	10	0.00955	3.07	0.389586175	12/11/22
Control	2	1	Puddingwife	Halichoeres radiatus	Secondary	7.5	1	0.0131	3.038	0.005966332	12/11/22
Control	2	1	Clown_Wrasse	Halichoeres maculipinna	Secondary	7.5	4	0.00276	3.693	0.018817864	12/11/22
Control	2	1	Squirrelfish	Holocentrus adscensionis	Secondary	22.5	3	0.0213	3	0.727860938	12/11/22
Control	2	1	Glasseye_Snapper	Heteropriacanthus cruentatus	Planktivore	22.5	2	0.026	2.84	0.359916449	12/11/22
Ark	1	2	Bar_Jack	Caranx ruber	Piscivore	5	150	0.0186	2.972	0.333382697	8/28/22
Ark	1	2	Bar_Jack	Caranx ruber	Piscivore	15	200	0.0186	2.972	11.63820926	8/28/22
Ark	1	2	Great_Barracuda	Sphyraena barracuda	Piscivore	80	1	0.008	2.972	3.623042498	8/28/22
Ark	1	2	Yellowtail_Damselfish	Chrysiptera parasema	Primary	7.5	2	0.01445	3	0.012192188	8/28/22
Ark	1	2	Bicolor_Damselfish	Stegastes partitus	Planktivore	2.5	2	0.0182	3.152	0.000653745	8/28/22
Ark	1	2	Ocean_Surgeonfish	Acanthurus bahianus	Primary	7.5	2	0.026	2.87	0.016882205	8/28/22
Ark	1	2	Blue_Tang	Acanthurus coeruleus	Primary	5	20	0.02955	3	0.073875	8/28/22
Ark	1	2	Blue_Tang	Acanthurus coeruleus	Primary	12.5	15	0.02955	3	0.865722656	8/28/22
Ark	1	2	Blue_Tang	Acanthurus coeruleus	Primary	17.5	2	0.02955	3	0.316739063	8/28/22
Ark	1	2	Redspotted_Hawkfish	Amblycirrhitus pinos	Secondary	5	2	0.00257	3.427	0.001277419	8/28/22
Ark	1	2	Sharpnose_Puffer	Canthigaster rostrata	Primary	2.5	2	0.03631	2.88	0.001016538	8/28/22
Ark	1	2	Yellowhead_Wrasse	Halichoeres garnoti	Secondary	15	2	0.00519	3.375	0.096717565	8/28/22
Ark	1	2	Redlip_Blenny	Ophioblennius atlanticus	Secondary	7.5	2	0.01047	3.02	0.009197328	8/28/22
Ark	2	2	Bar_Jack	Caranx ruber	Piscivore	5	150	0.0186	2.972	0.333382697	8/28/22
Ark	2	2	Bar_Jack	Caranx ruber	Piscivore	15	200	0.0186	2.972	11.63820926	8/28/22
Ark	2	2	Great_Barracuda	Sphyraena barracuda	Piscivore	80	1	0.008	2.972	3.623042498	8/28/22
Ark	2	2	Yellowtail_Damselfish	Chrysiptera parasema	Primary	2.5	3	0.01445	3	0.000677344	8/28/22
Ark	2	2	Yellowtail_Damselfish	Chrysiptera parasema	Primary	7.5	3	0.01445	3	0.018288281	8/28/22
Ark	2	2	Bicolor_Damselfish	Stegastes partitus	Planktivore	2.5	3	0.0182	3.152	0.000980617	8/28/22
Ark	2	2	Bicolor_Damselfish	Stegastes partitus	Planktivore	7.5	5	0.0182	3.152	0.05214762	8/28/22
Ark	2	2	Blue_Tang	Acanthurus coeruleus	Primary	5	20	0.02955	3	0.073875	8/28/22
Ark	2	2	Blue_Tang	Acanthurus coeruleus	Primary	12.5	20	0.02955	3	1.154296875	8/28/22
Ark	2	2	Sharpnose_Puffer	Canthigaster rostrata	Primary	2.5	1	0.03631	2.88	0.000508269	8/28/22
Ark	2	2	Yellowhead_Wrasse	Halichoeres garnoti	Secondary	5	5	0.00519	3.375	0.005931453	8/28/22
Ark	2	2	Yellowhead_Wrasse	Halichoeres garnoti	Secondary	15	5	0.00519	3.375	0.241793912	8/28/22
Ark	2	2	Bluehead_Wrasse	Thalassoma bifasciatum	Secondary	5	10	0.0109	2.978	0.013151012	8/28/22
Ark	2	2	Bluehead_Wrasse	Thalassoma bifasciatum	Secondary	15	5	0.0109	2.978	0.173299086	8/28/22
Ark	2	2	Redlip_Blenny	Ophioblennius atlanticus	Secondary	7.5	1	0.01047	3.02	0.004598664	8/28/22
Control	2	2	Bar_Jack	Caranx ruber	Piscivore	15	1	0.0186	2.972	0.058191046	8/28/22
Control	2	2	Spottail_Pinfish	Diplodus caudimacula	Secondary	15	1	0.02138	2.97	0.066527123	8/28/22
Control	2	2	Yellowhead_Wrasse	Halichoeres garnoti	Secondary	5	10	0.00519	3.375	0.011862907	8/28/22
Control	2	2	Yellowhead_Wrasse	Halichoeres garnoti	Secondary	15	10	0.00519	3.375	0.483587824	8/28/22
Control	2	2	Sergeant_Major	Abudefduf saxatilis	Planktivore	5	10	0.0207	3.131	0.031948129	8/28/22
Control	2	2	Sergeant_Major	Abudefduf saxatilis	Planktivore	12.5	10	0.0207	3.131	0.562853792	8/28/22
Control	2	2	Bicolor_Damselfish	Stegastes partitus	Planktivore	2.5	10	0.0182	3.152	0.003268724	8/28/22
Control	2	2	Bicolor_Damselfish	Stegastes partitus	Planktivore	7.5	15	0.0182	3.152	0.156442861	8/28/22
Control	2	2	Brown_Chromis	Chromis multilineata	Planktivore	7.5	15	0.01259	3.03	0.08463551	8/28/22
Control	2	2	Harlequin_Bass	Serranus tigrinus	Secondary	5	1	0.0145	3.048	0.001958072	8/28/22
Control	2	2	Caesar_Grunt	Haemulon carbonarium	Secondary	7.5	5	0.02755	2.898	0.047317212	8/28/22
Control	2	2	Schoolmaster_Snapper	Lutjanus apodus	Secondary	7.5	3	0.0185	2.984	0.022671267	8/28/22
Control	2	2	Yellowtail_Snapper	Ocyurus chrysurus	Secondary	22.5	1	0.0314	2.759	0.168888942	8/28/22
Control	2	2	Ocean_Surgeonfish	Acanthurus bahianus	Primary	7.5	1	0.026	2.87	0.008441102	8/28/22
Control	2	2	Ocean_Surgeonfish	Acanthurus bahianus	Primary	22.5	2	0.026	2.87	0.395154717	8/28/22
Control	2	2	Blue_Tang	Acanthurus coeruleus	Primary	12.5	2	0.02955	3	0.115429688	8/28/22
Control	2	2	Striped_Parrotfish	Scarus iseri	Primary	7.5	1	0.0162	3.03575	0.007344838	8/28/22
Control	2	2	Squirrelfish	Holocentrus adscensionis	Secondary	22.5	1	0.0213	3	0.242620313	8/28/22
Control	2	2	Squirrelfish	Holocentrus adscensionis	Secondary	7.5	1	0.0213	3	0.008985938	8/28/22
Control	2	2	Yellowhead_Wrasse	Halichoeres garnoti	Secondary	5	10	0.00519	3.375	0.011862907	8/28/22
Control	2	2	Yellowhead_Wrasse	Halichoeres garnoti	Secondary	15	4	0.00519	3.375	0.193435129	8/28/22
Control	2	2	Bluehead_Wrasse	Thalassoma bifasciatum	Secondary	5	10	0.0109	2.978	0.013151012	8/28/22
Control	2	2	Bluehead_Wrasse	Thalassoma bifasciatum	Secondary	15	4	0.0109	2.978	0.138639269	8/28/22
Control	2	2	Creole_Wrasse	Clepticus parrae	Secondary	5	5	0.00955	3.07	0.006680536	8/28/22
Control	2	2	Creole_Wrasse	Clepticus parrae	Secondary	15	2	0.00955	3.07	0.077917235	8/28/22
Ark	1	1	Bar_Jack	Caranx ruber	Piscivore	5	150	0.0186	2.972	0.333382697	6/4/23
Ark	1	1	Bar_Jack	Caranx ruber	Piscivore	15	50	0.0186	2.972	2.909552315	6/4/23
Ark	1	1	Almaco_Jack	Seriola rivoliana	Piscivore	10	9	0.0146	2.957	0.119013264	6/4/23
Ark	1	1	Almaco_Jack	Seriola rivoliana	Piscivore	30	3	0.0146	2.957	1.021695924	6/4/23
Ark	1	1	Almaco_Jack	Seriola rivoliana	Piscivore	65	1	0.0146	2.957	3.350716246	6/4/23
Ark	1	1	Cero	Scomberomorus regalis	Piscivore	10	1	0.0202	2.8	0.012745338	6/4/23
Ark	1	1	Cero	Scomberomorus regalis	Piscivore	30	2	0.0202	2.8	0.552485492	6/4/23
Ark	1	1	Cero	Scomberomorus regalis	Piscivore	65	1	0.0202	2.8	2.407181118	6/4/23
Ark	1	1	Blue_Tang	Acanthurus coeruleus	Primary	5	6	0.02955	3	0.0221625	6/4/23
Ark	1	1	Blue_Tang	Acanthurus coeruleus	Primary	12.5	10	0.02955	3	0.577148438	6/4/23
Ark	1	1	Blue_Tang	Acanthurus coeruleus	Primary	17.5	3	0.02955	3	0.475108594	6/4/23
Ark	1	1	Redlip_Blenny	Ophioblennius atlanticus	Secondary	7.5	2	0.01047	3.02	0.009197328	6/4/23
Ark	1	1	Redspotted_Hawkfish	Amblycirrhitus pinos	Secondary	5	2	0.00257	3.427	0.001277419	6/4/23
Ark	1	1	Orangespotted_Filefish	Cantherhines pullus	Secondary	5	1	0.0684	2.563	0.004231713	6/4/23
Ark	1	1	Orangespotted_Filefish	Cantherhines pullus	Secondary	15	1	0.0684	2.563	0.070693258	6/4/23
Ark	1	1	Slippery_Dick	Halichoeres bivittatus	Secondary	15	1	0.0105	3.0933	0.045623898	6/4/23
Ark	1	2	Bar_Jack	Caranx ruber	Piscivore	5	108	0.0186	2.972	0.240035542	6/4/23
Ark	1	2	Bar_Jack	Caranx ruber	Piscivore	15	150	0.0186	2.972	8.728656946	6/4/23
Ark	1	2	Almaco_Jack	Seriola rivoliana	Piscivore	30	7	0.0146	2.957	2.383957156	6/4/23
Ark	1	2	Almaco_Jack	Seriola rivoliana	Piscivore	65	3	0.0146	2.957	10.05214874	6/4/23
Ark	1	2	Yellow_Jack	Caranx bartholomaei	Piscivore	5	8	0.0298	2.84	0.023034621	6/4/23
Ark	1	2	Cero	Scomberomorus regalis	Piscivore	30	1	0.0202	2.8	0.276242746	6/4/23
Ark	1	2	Cero	Scomberomorus regalis	Piscivore	65	1	0.0202	2.8	2.407181118	6/4/23
Ark	1	2	Princess_Parrotfish	Scarus taeniopterus	Primary	7.5	2	0.07895	2.6925	0.035849622	6/4/23
Ark	1	2	Yellowhead_Wrasse	Halichoeres garnoti	Secondary	5	5	0.00519	3.375	0.005931453	6/4/23
Ark	1	2	Yellowhead_Wrasse	Halichoeres garnoti	Secondary	15	1	0.00519	3.375	0.048358782	6/4/23
Ark	1	2	Blue_Tang	Acanthurus coeruleus	Primary	5	6	0.02955	3	0.0221625	6/4/23
Ark	1	2	Blue_Tang	Acanthurus coeruleus	Primary	12.5	6	0.02955	3	0.346289063	6/4/23
Ark	1	2	Blue_Tang	Acanthurus coeruleus	Primary	17.5	2	0.02955	3	0.316739063	6/4/23
Ark	1	2	Orangespotted_Filefish	Cantherhines pullus	Secondary	5	1	0.0684	2.563	0.004231713	6/4/23
Ark	1	2	Orangespotted_Filefish	Cantherhines pullus	Secondary	15	1	0.0684	2.563	0.070693258	6/4/23
Ark	1	2	Redspotted_Hawkfish	Amblycirrhitus pinos	Secondary	5	2	0.00257	3.427	0.001277419	6/4/23
Ark	1	2	Redlip_Blenny	Ophioblennius atlanticus	Secondary	7.5	2	0.01047	3.02	0.009197328	6/4/23
Ark	1	2	Bicolor_Damselfish	Stegastes partitus	Planktivore	2.5	3	0.0182	3.152	0.000980617	6/4/23
Ark	1	2	Bicolor_Damselfish	Stegastes partitus	Planktivore	7.5	1	0.0182	3.152	0.010429524	6/4/23
Ark	2	1	Bar_Jack	Caranx ruber	Piscivore	5	200	0.0186	2.972	0.444510263	6/4/23
Ark	2	1	Bar_Jack	Caranx ruber	Piscivore	15	150	0.0186	2.972	8.728656946	6/4/23
Ark	2	1	Almaco_Jack	Seriola rivoliana	Piscivore	10	6	0.0146	2.957	0.079342176	6/4/23
Ark	2	1	Almaco_Jack	Seriola rivoliana	Piscivore	30	2	0.0146	2.957	0.681130616	6/4/23
Ark	2	1	Almaco_Jack	Seriola rivoliana	Piscivore	65	1	0.0146	2.957	3.350716246	6/4/23
Ark	2	1	Cero	Scomberomorus regalis	Piscivore	30	1	0.0202	2.8	0.276242746	6/4/23
Ark	2	1	Great_Barracuda	Sphyraena barracuda	Piscivore	80	2	0.008	2.972	7.246084996	6/4/23
Ark	2	1	Great_Barracuda	Sphyraena barracuda	Piscivore	120	1	0.008	2.972	12.08973135	6/4/23
Ark	2	1	Yellowhead_Wrasse	Halichoeres garnoti	Secondary	5	6	0.00519	3.375	0.007117744	6/4/23
Ark	2	1	Yellowhead_Wrasse	Halichoeres garnoti	Secondary	15	4	0.00519	3.375	0.193435129	6/4/23
Ark	2	1	Bluehead_Wrasse	Thalassoma bifasciatum	Secondary	5	5	0.0109	2.978	0.006575506	6/4/23
Ark	2	1	Bluehead_Wrasse	Thalassoma bifasciatum	Secondary	15	2	0.0109	2.978	0.069319634	6/4/23
Ark	2	1	Clown_Wrasse	Halichoeres maculipinna	Secondary	5	1	0.00276	3.693	0.001052459	6/4/23
Ark	2	1	Blue_Tang	Acanthurus coeruleus	Primary	5	15	0.02955	3	0.05540625	6/4/23
Ark	2	1	Blue_Tang	Acanthurus coeruleus	Primary	12.5	10	0.02955	3	0.577148438	6/4/23
Ark	2	1	Blue_Tang	Acanthurus coeruleus	Primary	17.5	4	0.02955	3	0.633478125	6/4/23
Ark	2	1	Redspotted_Hawkfish	Amblycirrhitus pinos	Secondary	5	3	0.00257	3.427	0.001916128	6/4/23
Ark	2	1	Slippery_Dick	Halichoeres bivittatus	Secondary	15	1	0.0105	3.0933	0.045623898	6/4/23
Ark	2	1	Yellowtail_Damselfish	Chrysiptera parasema	Primary	2.5	5	0.01445	3	0.001128906	6/4/23
Ark	2	1	Yellowtail_Damselfish	Chrysiptera parasema	Primary	7.5	4	0.01445	3	0.024384375	6/4/23
Ark	2	1	Yellowtail_Damselfish	Chrysiptera parasema	Primary	12.5	1	0.01445	3	0.028222656	6/4/23
Ark	2	1	Redlip_Blenny	Ophioblennius atlanticus	Secondary	2.5	1	0.01047	3.02	0.000166619	6/4/23
Ark	2	1	Redlip_Blenny	Ophioblennius atlanticus	Secondary	7.5	1	0.01047	3.02	0.004598664	6/4/23
Ark	2	2	Bar_Jack	Caranx ruber	Piscivore	5	100	0.0186	2.972	0.222255132	6/4/23
Ark	2	2	Bar_Jack	Caranx ruber	Piscivore	15	250	0.0186	2.972	14.54776158	6/4/23
Ark	2	2	Bar_Jack	Caranx ruber	Piscivore	35	5	0.0186	2.972	3.60955095	6/4/23
Ark	2	2	Almaco_Jack	Seriola rivoliana	Piscivore	30	7	0.0146	2.957	2.383957156	6/4/23
Ark	2	2	Almaco_Jack	Seriola rivoliana	Piscivore	65	3	0.0146	2.957	10.05214874	6/4/23
Ark	2	2	Yellowhead_Wrasse	Halichoeres garnoti	Secondary	5	8	0.00519	3.375	0.009490326	6/4/23
Ark	2	2	Yellowhead_Wrasse	Halichoeres garnoti	Secondary	15	3	0.00519	3.375	0.145076347	6/4/23
Ark	2	2	Bluehead_Wrasse	Thalassoma bifasciatum	Secondary	15	3	0.0109	2.978	0.103979451	6/4/23
Ark	2	2	Blue_Tang	Acanthurus coeruleus	Primary	5	15	0.02955	3	0.05540625	6/4/23
Ark	2	2	Blue_Tang	Acanthurus coeruleus	Primary	12.5	15	0.02955	3	0.865722656	6/4/23
Ark	2	2	Blue_Tang	Acanthurus coeruleus	Primary	17.5	9	0.02955	3	1.425325781	6/4/23
Ark	2	2	Redspotted_Hawkfish	Amblycirrhitus pinos	Secondary	5	6	0.00257	3.427	0.003832257	6/4/23
Ark	2	2	Fairy_Basslet	Gramma loreto	Secondary	2.5	2	0.01122	3.04	0.000363714	6/4/23
Ark	2	2	Yellowtail_Damselfish	Chrysiptera parasema	Primary	2.5	8	0.01445	3	0.00180625	6/4/23
Ark	2	2	Yellowtail_Damselfish	Chrysiptera parasema	Primary	7.5	3	0.01445	3	0.018288281	6/4/23
Ark	2	2	Yellowtail_Damselfish	Chrysiptera parasema	Primary	12.5	1	0.01445	3	0.028222656	6/4/23
Ark	2	2	Redlip_Blenny	Ophioblennius atlanticus	Secondary	2.5	2	0.01047	3.02	0.000333239	6/4/23
Ark	2	2	Redlip_Blenny	Ophioblennius atlanticus	Secondary	7.5	5	0.01047	3.02	0.022993321	6/4/23
Control	1	1	Bar_Jack	Caranx ruber	Piscivore	5	1	0.0186	2.972	0.002222551	6/4/23
Control	1	1	Bar_Jack	Caranx ruber	Piscivore	15	1	0.0186	2.972	0.058191046	6/4/23
Control	1	1	Spottail_Pinfish	Diplodus caudimacula	Secondary	5	5	0.02138	2.97	0.012732645	6/4/23
Control	1	1	Spottail_Pinfish	Diplodus caudimacula	Secondary	15	5	0.02138	2.97	0.332635613	6/4/23
Control	1	1	Bermuda_Chub	Kyphosus sectatrix	Primary	22.5	1	0.0174	3.079	0.253465714	6/4/23
Control	1	1	Stoplight_Parrotfish	Sparisoma viride	Primary	7.5	1	0.02735	2.913	0.009683019	6/4/23
Control	1	1	Stoplight_Parrotfish	Sparisoma viride	Primary	22.5	1	0.02735	2.913	0.23761016	6/4/23
Control	1	1	Queen_Parrotfish	Scarus vetula	Primary	15	7	0.01445	3.03	0.370273305	6/4/23
Control	1	1	Striped_Parrotfish	Scarus iseri	Primary	7.5	4	0.0162	3.03575	0.029379354	6/4/23
Control	1	1	Striped_Parrotfish	Scarus iseri	Primary	22.5	5	0.0162	3.03575	1.031271696	6/4/23
Control	1	1	Princess_Parrotfish	Scarus taeniopterus	Primary	7.5	3	0.07895	2.6925	0.053774433	6/4/23
Control	1	1	Princess_Parrotfish	Scarus taeniopterus	Primary	22.5	4	0.07895	2.6925	1.380904216	6/4/23
Control	1	1	Yellowhead_Wrasse	Halichoeres garnoti	Secondary	5	30	0.00519	3.375	0.035588721	6/4/23
Control	1	1	Yellowhead_Wrasse	Halichoeres garnoti	Secondary	15	10	0.00519	3.375	0.483587824	6/4/23
Control	1	1	Bluehead_Wrasse	Thalassoma bifasciatum	Secondary	5	30	0.0109	2.978	0.039453036	6/4/23
Control	1	1	Bluehead_Wrasse	Thalassoma bifasciatum	Secondary	15	10	0.0109	2.978	0.346598172	6/4/23
Control	1	1	Puddingwife	Halichoeres radiatus	Secondary	7.5	2	0.0131	3.038	0.011932664	6/4/23
Control	1	1	Puddingwife	Halichoeres radiatus	Secondary	22.5	2	0.0131	3.038	0.335916844	6/4/23
Control	1	1	Clown_Wrasse	Halichoeres maculipinna	Secondary	5	2	0.00276	3.693	0.002104919	6/4/23
Control	1	1	Clown_Wrasse	Halichoeres maculipinna	Secondary	15	2	0.00276	3.693	0.121686976	6/4/23
Control	1	1	Ocean_Surgeonfish	Acanthurus bahianus	Primary	7.5	15	0.026	2.87	0.126616537	6/4/23
Control	1	1	Ocean_Surgeonfish	Acanthurus bahianus	Primary	22.5	20	0.026	2.87	3.951547171	6/4/23
Control	1	1	Doctorfish	Acanthurus chirurgus	Primary	22.5	5	0.024	2.93	1.099198239	6/4/23
Control	1	1	Blue_Tang	Acanthurus coeruleus	Primary	5	10	0.02955	3	0.0369375	6/4/23
Control	1	1	Blue_Tang	Acanthurus coeruleus	Primary	12.5	4	0.02955	3	0.230859375	6/4/23
Control	1	1	Blue_Tang	Acanthurus coeruleus	Primary	17.5	3	0.02955	3	0.475108594	6/4/23
Control	1	1	Spotted_Goatfish	Pseudupeneus maculatus	Secondary	7.5	2	0.01545	3.0915	0.015675102	6/4/23
Control	1	1	Spotted_Goatfish	Pseudupeneus maculatus	Secondary	22.5	3	0.01545	3.0915	0.701975562	6/4/23
Control	1	1	Squirrelfish	Holocentrus adscensionis	Secondary	7.5	2	0.0213	3	0.017971875	6/4/23
Control	1	1	Squirrelfish	Holocentrus adscensionis	Secondary	22.5	4	0.0213	3	0.97048125	6/4/23
Control	1	1	Caesar_Grunt	Haemulon carbonarium	Secondary	7.5	4	0.02755	2.898	0.03785377	6/4/23
Control	1	1	Caesar_Grunt	Haemulon carbonarium	Secondary	22.5	3	0.02755	2.898	0.685279587	6/4/23
Control	1	1	Gray_Snapper	Lutjanus griseus	Secondary	22.5	1	0.02045	2.9015	0.171415815	6/4/23
Control	1	1	Yellowtail_Snapper	Ocyurus chrysurus	Secondary	7.5	1	0.0314	2.759	0.00815124	6/4/23
Control	1	1	Yellowtail_Snapper	Ocyurus chrysurus	Secondary	22.5	3	0.0314	2.759	0.506666827	6/4/23
Control	1	1	Graysby	Cephalopholis cruentata	Piscivore	22.5	1	0.0121	3.082	0.177914724	6/4/23
Control	1	1	Red_Hind	Epinephelus guttatus	Piscivore	22.5	1	0.01435	3.0495	0.190692007	6/4/23
Control	1	1	Fairy_Basslet	Gramma loreto	Secondary	6.5	2	0.01122	3.04	0.006641703	6/4/23
Control	1	1	Sergeant_Major	Abudefduf saxatilis	Planktivore	17.5	2	0.0207	3.131	0.322814082	6/4/23
Control	1	1	Yellowtail_Damselfish	Chrysiptera parasema	Primary	2.5	3	0.01445	3	0.000677344	6/4/23
Control	1	1	Yellowtail_Damselfish	Chrysiptera parasema	Primary	7.5	8	0.01445	3	0.04876875	6/4/23
Control	1	1	Bicolor_Damselfish	Stegastes partitus	Planktivore	2.5	30	0.0182	3.152	0.009806173	6/4/23
Control	1	1	Bicolor_Damselfish	Stegastes partitus	Planktivore	7.5	20	0.0182	3.152	0.208590481	6/4/23
Control	1	1	Blue_Chromis	Chromis viridis	Planktivore	2.5	1	0.03507	2.89965	0.00049983	6/4/23
Control	1	1	Brown_Chromis	Chromis multilineata	Planktivore	2.5	40	0.01259	3.03	0.008088052	6/4/23
Control	1	1	Brown_Chromis	Chromis multilineata	Planktivore	7.5	20	0.01259	3.03	0.112847347	6/4/23
Control	1	2	Rainbow_Parrotfish	Scarus guacamaia	Primary	15	1	0.0155	3.0629	0.06202712	6/4/23
Control	1	2	Stoplight_Parrotfish	Sparisoma viride	Primary	7.5	2	0.02735	2.913	0.019366038	6/4/23
Control	1	2	Stoplight_Parrotfish	Sparisoma viride	Primary	22.5	2	0.02735	2.913	0.475220319	6/4/23
Control	1	2	Queen_Parrotfish	Scarus vetula	Primary	15	7	0.01445	3.03	0.370273305	6/4/23
Control	1	2	Striped_Parrotfish	Scarus iseri	Primary	7.5	7	0.0162	3.03575	0.051413869	6/4/23
Control	1	2	Redband_Parrotfish	Sparisoma aurofrenatum	Primary	22.5	1	0.0162	3.055	0.218994197	6/4/23
Control	1	2	Princess_Parrotfish	Scarus taeniopterus	Primary	7.5	7	0.07895	2.6925	0.125473677	6/4/23
Control	1	2	Princess_Parrotfish	Scarus taeniopterus	Primary	22.5	5	0.07895	2.6925	1.726130271	6/4/23
Control	1	2	Creole_Wrasse	Clepticus parrae	Secondary	5	2	0.00955	3.07	0.002672214	6/4/23
Control	1	2	Creole_Wrasse	Clepticus parrae	Secondary	15	1	0.00955	3.07	0.038958617	6/4/23
Control	1	2	Yellowhead_Wrasse	Halichoeres garnoti	Secondary	5	30	0.00519	3.375	0.035588721	6/4/23
Control	1	2	Yellowhead_Wrasse	Halichoeres garnoti	Secondary	15	3	0.00519	3.375	0.145076347	6/4/23
Control	1	2	Bluehead_Wrasse	Thalassoma bifasciatum	Secondary	5	30	0.0109	2.978	0.039453036	6/4/23
Control	1	2	Bluehead_Wrasse	Thalassoma bifasciatum	Secondary	15	5	0.0109	2.978	0.173299086	6/4/23
Control	1	2	Puddingwife	Halichoeres radiatus	Secondary	7.5	2	0.0131	3.038	0.011932664	6/4/23
Control	1	2	Puddingwife	Halichoeres radiatus	Secondary	22.5	2	0.0131	3.038	0.335916844	6/4/23
Control	1	2	Clown_Wrasse	Halichoeres maculipinna	Secondary	5	1	0.00276	3.693	0.001052459	6/4/23
Control	1	2	Clown_Wrasse	Halichoeres maculipinna	Secondary	15	1	0.00276	3.693	0.060843488	6/4/23
Control	1	2	French_Angelfish	Pomacanthus paru	Secondary	27.5	1	0.0203	2.85	0.256799525	6/4/23
Control	1	2	Ocean_Surgeonfish	Acanthurus bahianus	Primary	7.5	2	0.026	2.87	0.016882205	6/4/23
Control	1	2	Ocean_Surgeonfish	Acanthurus bahianus	Primary	22.5	20	0.026	2.87	3.951547171	6/4/23
Control	1	2	Doctorfish	Acanthurus chirurgus	Primary	22.5	2	0.024	2.93	0.439679296	6/4/23
Control	1	2	Blue_Tang	Acanthurus coeruleus	Primary	5	1	0.02955	3	0.00369375	6/4/23
Control	1	2	Blue_Tang	Acanthurus coeruleus	Primary	12.5	5	0.02955	3	0.288574219	6/4/23
Control	1	2	Blue_Tang	Acanthurus coeruleus	Primary	17.5	10	0.02955	3	1.583695313	6/4/23
Control	1	2	Banded_Butterflyfish	Chaetodon striatus	Secondary	7.5	1	0.0256	3.06	0.012187859	6/4/23
Control	1	2	Banded_Butterflyfish	Chaetodon striatus	Secondary	12.5	1	0.0256	3.06	0.058181459	6/4/23
Control	1	2	Reef_Butterflyfish	Chaetodon sedentarius	Secondary	12.5	1	0.0252	3.0759	0.059619187	6/4/23
Control	1	2	Spotted_Goatfish	Pseudupeneus maculatus	Secondary	7.5	2	0.01545	3.0915	0.015675102	6/4/23
Control	1	2	Spotted_Goatfish	Pseudupeneus maculatus	Secondary	22.5	2	0.01545	3.0915	0.467983708	6/4/23
Control	1	2	Rock_Beauty	Holacanthus tricolor	Secondary	15	1	0.03155	2.992	0.104199206	6/4/23
Control	1	2	Porkfish	Anisotremus virginicus	Secondary	10	4	0.0144	3.167	0.084610154	6/4/23
Control	1	2	Sand_Diver	Synodus intermedius	Secondary	7.5	3	0.00993	2.999	0.012542359	6/4/23
Control	1	2	Squirrelfish	Holocentrus adscensionis	Secondary	7.5	1	0.0213	3	0.008985938	6/4/23
Control	1	2	Squirrelfish	Holocentrus adscensionis	Secondary	22.5	4	0.0213	3	0.97048125	6/4/23
Control	1	2	Blackbar_Soldierfish	Myripristis jacobus	Planktivore	12.5	3	0.06288	2.88815	0.27776303	6/4/23
Control	1	2	Caesar_Grunt	Haemulon carbonarium	Secondary	7.5	1	0.02755	2.898	0.009463442	6/4/23
Control	1	2	Caesar_Grunt	Haemulon carbonarium	Secondary	22.5	2	0.02755	2.898	0.456853058	6/4/23
Control	1	2	White_Grunt	Haemulon plumierii	Secondary	7.5	2	0.0178	2.99	0.014719165	6/4/23
Control	1	2	White_Grunt	Haemulon plumierii	Secondary	27.5	3	0.0178	2.99	1.074350553	6/4/23
Control	1	2	Gray_Snapper	Lutjanus griseus	Secondary	7.5	2	0.02045	2.9015	0.014148603	6/4/23
Control	1	2	Gray_Snapper	Lutjanus griseus	Secondary	22.5	2	0.02045	2.9015	0.342831631	6/4/23
Control	1	2	Schoolmaster_Snapper	Lutjanus apodus	Secondary	7.5	2	0.0185	2.984	0.015114178	6/4/23
Control	1	2	Schoolmaster_Snapper	Lutjanus apodus	Secondary	22.5	2	0.0185	2.984	0.400972287	6/4/23
Control	1	2	Coney	Cephalopholis fulva	Secondary	22.5	3	0.0174	3	0.594590625	6/4/23
Control	1	2	Tobaccofish	Serranus tabacarius	Secondary	7.5	2	0.01096	3.05	0.010227686	6/4/23
Control	1	2	Sergeant_Major	Abudefduf saxatilis	Planktivore	17.5	12	0.0207	3.131	1.936884492	6/4/23
Control	1	2	Bicolor_Damselfish	Stegastes partitus	Planktivore	7.5	40	0.0182	3.152	0.417180962	6/4/23
Control	1	2	Brown_Chromis	Chromis multilineata	Planktivore	2.5	2	0.01259	3.03	0.000404403	6/4/23
Control	1	2	Brown_Chromis	Chromis multilineata	Planktivore	7.5	11	0.01259	3.03	0.062066041	6/4/23
Control	2	1	Bar_Jack	Caranx ruber	Piscivore	15	2	0.0186	2.972	0.116382093	6/4/23
Control	2	1	Bar_Jack	Caranx ruber	Piscivore	35	1	0.0186	2.972	0.72191019	6/4/23
Control	2	1	Saucereye_Porgy	Calamus calamus	Secondary	27.5	1	0.0306	2.81	0.339036375	6/4/23
Control	2	1	Great_Barracuda	Sphyraena barracuda	Piscivore	120	1	0.008	2.972	12.08973135	6/4/23
Control	2	1	Stoplight_Parrotfish	Sparisoma viride	Primary	7.5	2	0.02735	2.913	0.019366038	6/4/23
Control	2	1	Stoplight_Parrotfish	Sparisoma viride	Primary	22.5	3	0.02735	2.913	0.712830479	6/4/23
Control	2	1	Queen_Parrotfish	Scarus vetula	Primary	5	2	0.01445	3.03	0.003791202	6/4/23
Control	2	1	Queen_Parrotfish	Scarus vetula	Primary	15	3	0.01445	3.03	0.158688559	6/4/23
Control	2	1	Queen_Parrotfish	Scarus vetula	Primary	25	1	0.01445	3.03	0.248671534	6/4/23
Control	2	1	Striped_Parrotfish	Scarus iseri	Primary	7.5	3	0.0162	3.03575	0.022034515	6/4/23
Control	2	1	Striped_Parrotfish	Scarus iseri	Primary	22.5	1	0.0162	3.03575	0.206254339	6/4/23
Control	2	1	Redband_Parrotfish	Sparisoma aurofrenatum	Primary	7.5	2	0.0162	3.055	0.015270638	6/4/23
Control	2	1	Redband_Parrotfish	Sparisoma aurofrenatum	Primary	22.5	1	0.0162	3.055	0.218994197	6/4/23
Control	2	1	Princess_Parrotfish	Scarus taeniopterus	Primary	7.5	30	0.07895	2.6925	0.537744331	6/4/23
Control	2	1	Princess_Parrotfish	Scarus taeniopterus	Primary	22.5	7	0.07895	2.6925	2.416582379	6/4/23
Control	2	1	Yellowhead_Wrasse	Halichoeres garnoti	Secondary	5	30	0.00519	3.375	0.035588721	6/4/23
Control	2	1	Yellowhead_Wrasse	Halichoeres garnoti	Secondary	15	3	0.00519	3.375	0.145076347	6/4/23
Control	2	1	Bluehead_Wrasse	Thalassoma bifasciatum	Secondary	5	30	0.0109	2.978	0.039453036	6/4/23
Control	2	1	Bluehead_Wrasse	Thalassoma bifasciatum	Secondary	15	7	0.0109	2.978	0.24261872	6/4/23
Control	2	1	Puddingwife	Halichoeres radiatus	Secondary	7.5	4	0.0131	3.038	0.023865328	6/4/23
Control	2	1	Puddingwife	Halichoeres radiatus	Secondary	22.5	3	0.0131	3.038	0.503875266	6/4/23
Control	2	1	Clown_Wrasse	Halichoeres maculipinna	Secondary	5	3	0.00276	3.693	0.003157378	6/4/23
Control	2	1	Clown_Wrasse	Halichoeres maculipinna	Secondary	15	3	0.00276	3.693	0.182530463	6/4/23
Control	2	1	French_Angelfish	Pomacanthus paru	Secondary	7.5	2	0.0203	2.85	0.012660493	6/4/23
Control	2	1	Gray_Angelfish	Pomacanthus arcuatus	Secondary	7.5	1	0.0344	2.968	0.013606307	6/4/23
Control	2	1	Ocean_Surgeonfish	Acanthurus bahianus	Primary	7.5	10	0.026	2.87	0.084411025	6/4/23
Control	2	1	Ocean_Surgeonfish	Acanthurus bahianus	Primary	22.5	30	0.026	2.87	5.927320756	6/4/23
Control	2	1	Doctorfish	Acanthurus chirurgus	Primary	22.5	4	0.024	2.93	0.879358592	6/4/23
Control	2	1	Blue_Tang	Acanthurus coeruleus	Primary	12.5	5	0.02955	3	0.288574219	6/4/23
Control	2	1	Blue_Tang	Acanthurus coeruleus	Primary	17.5	5	0.02955	3	0.791847656	6/4/23
Control	2	1	Porkfish	Anisotremus virginicus	Secondary	10	2	0.0144	3.167	0.042305077	6/4/23
Control	2	1	Spotted_Goatfish	Pseudupeneus maculatus	Secondary	7.5	1	0.01545	3.0915	0.007837551	6/4/23
Control	2	1	Spotted_Goatfish	Pseudupeneus maculatus	Secondary	22.5	4	0.01545	3.0915	0.935967416	6/4/23
Control	2	1	Squirrelfish	Holocentrus adscensionis	Secondary	7.5	2	0.0213	3	0.017971875	6/4/23
Control	2	1	Squirrelfish	Holocentrus adscensionis	Secondary	22.5	2	0.0213	3	0.485240625	6/4/23
Control	2	1	Caesar_Grunt	Haemulon carbonarium	Secondary	7.5	1	0.02755	2.898	0.009463442	6/4/23
Control	2	1	Caesar_Grunt	Haemulon carbonarium	Secondary	22.5	2	0.02755	2.898	0.456853058	6/4/23
Control	2	1	Yellowtail_Snapper	Ocyurus chrysurus	Secondary	7.5	3	0.0314	2.759	0.02445372	6/4/23
Control	2	1	Fairy_Basslet	Gramma loreto	Secondary	2.5	6	0.01122	3.04	0.001091143	6/4/23
Control	2	1	Sergeant_Major	Abudefduf saxatilis	Planktivore	12.5	5	0.0207	3.131	0.281426896	6/4/23
Control	2	1	Yellowtail_Damselfish	Chrysiptera parasema	Primary	2.5	10	0.01445	3	0.002257813	6/4/23
Control	2	1	Yellowtail_Damselfish	Chrysiptera parasema	Primary	7.5	10	0.01445	3	0.060960938	6/4/23
Control	2	1	Bicolor_Damselfish	Stegastes partitus	Planktivore	2.5	30	0.0182	3.152	0.009806173	6/4/23
Control	2	1	Bicolor_Damselfish	Stegastes partitus	Planktivore	7.5	30	0.0182	3.152	0.312885722	6/4/23
Control	2	1	Brown_Chromis	Chromis multilineata	Planktivore	7.5	40	0.01259	3.03	0.225694694	6/4/23
Control	2	1	Brown_Chromis	Chromis multilineata	Planktivore	15	10	0.01259	3.03	0.460874039	6/4/23
